# Supplementary material for: Schlafen 3 knockout mice display gender-specific differences in weight gain, food efficiency, and expression of markers of intestinal epithelial differentiation, metabolism, and immune cell function
Source: PLoS One. 2019 Jul 1;14(7):e0219267. doi: 10.1371/journal.pone.0219267 (PMC6602453; doi:10.1371/journal.pone.0219267)
Supplement: S1 File — (XLSX) [file pone.0219267.s005.xlsx]

## Sheet: IPG_rep35140_c42866_pathwaysTab
pName	pv
Cell adhesion molecules (CAMs)	1.07099e-07
Leukocyte transendothelial migration	8.14318e-07
T cell receptor signaling pathway	2.47429e-06
Measles	3.98774e-06
Asthma	4.93857e-06
Intestinal immune network for IgA production	6.51037e-06
Leishmaniasis	6.73043e-06
Natural killer cell mediated cytotoxicity	8.27683e-06
NF-kappa B signaling pathway	8.55259e-06
Influenza A	8.78243e-06
Cytokine-cytokine receptor interaction	9.89122e-06
Primary immunodeficiency	1.29109e-05
Malaria	1.42416e-05
B cell receptor signaling pathway	1.95989e-05
Osteoclast differentiation	2.6933e-05
Fc gamma R-mediated phagocytosis	6.40522e-05
Transcriptional misregulation in cancer	8.90547e-05
Sphingolipid signaling pathway	0.000137523
Rheumatoid arthritis	0.000145011
Hematopoietic cell lineage	0.000171224
Allograft rejection	0.00024707
Autoimmune thyroid disease	0.000270681
Platelet activation	0.000305264
Herpes simplex infection	0.000322875
Toxoplasmosis	0.000324262
TNF signaling pathway	0.000540761
Inflammatory bowel disease (IBD)	0.000742885
Hepatitis B	0.000775034
HTLV-I infection	0.000859444
Staphylococcus aureus infection	0.000874789
Pathways in cancer	0.00104321
Fc epsilon RI signaling pathway	0.00113006
Chemokine signaling pathway	0.00113876
Toll-like receptor signaling pathway	0.00137195
Viral myocarditis	0.00140822
Acute myeloid leukemia	0.0014336
Th17 cell differentiation	0.00160024
African trypanosomiasis	0.00173204
Regulation of actin cytoskeleton	0.00191876
Epstein-Barr virus infection	0.00243489
Th1 and Th2 cell differentiation	0.00609085
Jak-STAT signaling pathway	0.0071439
Salivary secretion	0.00815893
Ras signaling pathway	0.00945872
AGE-RAGE signaling pathway in diabetic complications	0.0103083
Tuberculosis	0.0109458
Fluid shear stress and atherosclerosis	0.0115947
Cholinergic synapse	0.0126602
Pancreatic cancer	0.0136565
Type I diabetes mellitus	0.0162211
Central carbon metabolism in cancer	0.0200396
Circadian entrainment	0.0206434
Systemic lupus erythematosus	0.0207126
Pancreatic secretion	0.0209247
Neuroactive ligand-receptor interaction	0.0231801
MAPK signaling pathway	0.0253413
Carbohydrate digestion and absorption	0.0255146
Hepatitis C	0.0277801
Adherens junction	0.031756
Proteoglycans in cancer	0.0319337
Relaxin signaling pathway	0.032924
Graft-versus-host disease	0.0336299
Rap1 signaling pathway	0.0354079
Colorectal cancer	0.0361552
NOD-like receptor signaling pathway	0.0379035
Phagosome	0.0406564
Fat digestion and absorption	0.0409001
Kaposi's sarcoma-associated herpesvirus infection	0.0427847
Glycosphingolipid biosynthesis - lacto and neolacto series	0.0451215
Basal cell carcinoma	0.046927
Glycerolipid metabolism	0.0475585
Hippo signaling pathway - multiple species	0.0477633
RNA transport	0.0511574
Cellular senescence	0.0512798
VEGF signaling pathway	0.0548602
Insulin resistance	0.0636414
RIG-I-like receptor signaling pathway	0.0644486
Apelin signaling pathway	0.0646423
Neurotrophin signaling pathway	0.0666285
Amoebiasis	0.0688474
Adipocytokine signaling pathway	0.0712692
IL-17 signaling pathway	0.0729932
Thyroid hormone signaling pathway	0.0764359
Calcium signaling pathway	0.0782701
Endocytosis	0.0853653
Chagas disease (American trypanosomiasis)	0.0861053
Viral carcinogenesis	0.0891772
Inflammatory mediator regulation of TRP channels	0.089184
Dilated cardiomyopathy (DCM)	0.0902562
Prostate cancer	0.0962884
Ferroptosis	0.0962981
Vascular smooth muscle contraction	0.0997017
Tight junction	0.100162
Mineral absorption	0.101028
Maturity onset diabetes of the young	0.102277
Human papillomavirus infection	0.102795
Aldosterone-regulated sodium reabsorption	0.104698
Long-term depression	0.106646
Phosphatidylinositol signaling system	0.107772
FoxO signaling pathway	0.108208
cAMP signaling pathway	0.111802
Gastric acid secretion	0.115941
Arrhythmogenic right ventricular cardiomyopathy (ARVC)	0.117441
Melanogenesis	0.118909
Amyotrophic lateral sclerosis (ALS)	0.123565
Morphine addiction	0.127945
Choline metabolism in cancer	0.128491
PI3K-Akt signaling pathway	0.135286
Hypertrophic cardiomyopathy (HCM)	0.13611
Salmonella infection	0.13952
Pertussis	0.140253
Platinum drug resistance	0.152218
HIF-1 signaling pathway	0.154974
Thyroid hormone synthesis	0.165864
Tryptophan metabolism	0.166154
Amphetamine addiction	0.178178
Circadian rhythm	0.18212
Butanoate metabolism	0.204207
Antigen processing and presentation	0.206694
Non-small cell lung cancer	0.215006
Gap junction	0.215564
Inositol phosphate metabolism	0.222333
cGMP-PKG signaling pathway	0.222786
Type II diabetes mellitus	0.231384
Antifolate resistance	0.236959
Riboflavin metabolism	0.239022
Small cell lung cancer	0.239723
Taste transduction	0.242641
Hepatocellular carcinoma	0.249457
Bacterial invasion of epithelial cells	0.257682
PPAR signaling pathway	0.272159
Progesterone-mediated oocyte maturation	0.273525
Hedgehog signaling pathway	0.296336
GABAergic synapse	0.29977
Protein digestion and absorption	0.303891
AMPK signaling pathway	0.311023
Synthesis and degradation of ketone bodies	0.313131
Ubiquinone and other terpenoid-quinone biosynthesis	0.313131
Legionellosis	0.316289
Nicotinate and nicotinamide metabolism	0.316872
Tyrosine metabolism	0.316872
Endometrial cancer	0.324289
Ovarian steroidogenesis	0.325091
Parkinson's disease	0.326724
Oocyte meiosis	0.334521
Renal cell carcinoma	0.339528
Glycosaminoglycan biosynthesis - keratan sulfate	0.358489
Apoptosis	0.360457
Wnt signaling pathway	0.370151
Bile secretion	0.370379
ECM-receptor interaction	0.385947
MicroRNAs in cancer	0.386419
Prolactin signaling pathway	0.397061
Glycosphingolipid biosynthesis - globo and isoglobo series	0.400856
Glycosphingolipid biosynthesis - ganglio series	0.400856
Protein processing in endoplasmic reticulum	0.402037
Cytosolic DNA-sensing pathway	0.407674
Oxytocin signaling pathway	0.415531
Breast cancer	0.418813
Axon guidance	0.419571
Signaling pathways regulating pluripotency of stem cells	0.429899
Glutamatergic synapse	0.431005
Ether lipid metabolism	0.437261
Pantothenate and CoA biosynthesis	0.440429
Nitrogen metabolism	0.440429
Longevity regulating pathway - multiple species	0.44265
Hippo signaling pathway	0.444216
Bladder cancer	0.446524
Focal adhesion	0.447009
Cocaine addiction	0.451009
SNARE interactions in vesicular transport	0.451042
Serotonergic synapse	0.456161
Arginine biosynthesis	0.459225
Arginine and proline metabolism	0.48219
Dopaminergic synapse	0.492916
Phenylalanine metabolism	0.494949
Mannose type O-glycan biosynthesis	0.494949
Glycosaminoglycan biosynthesis - chondroitin sulfate / dermatan sulfate	0.494949
Retrograde endocannabinoid signaling	0.500038
Arachidonic acid metabolism	0.505889
Proximal tubule bicarbonate reclamation	0.511917
Renin secretion	0.520273
Long-term potentiation	0.526826
Other types of O-glycan biosynthesis	0.528315
Glycosaminoglycan biosynthesis - heparan sulfate / heparin	0.528315
Alzheimer's disease	0.532365
Estrogen signaling pathway	0.532898
Vasopressin-regulated water reabsorption	0.536828
ErbB signaling pathway	0.538654
Non-alcoholic fatty liver disease (NAFLD)	0.550622
Vitamin digestion and absorption	0.559481
Regulation of lipolysis in adipocytes	0.562033
Histidine metabolism	0.574284
alpha-Linolenic acid metabolism	0.574284
Aldosterone synthesis and secretion	0.57814
Phospholipase D signaling pathway	0.590889
Longevity regulating pathway	0.599147
Renin-angiotensin system	0.602417
Alcoholism	0.60281
Thyroid cancer	0.607643
Chronic myeloid leukemia	0.616671
Starch and sucrose metabolism	0.628693
Glycerophospholipid metabolism	0.629597
Citrate cycle (TCA cycle)	0.641174
Insulin secretion	0.642439
beta-Alanine metabolism	0.653236
mTOR signaling pathway	0.662455
Necroptosis	0.664231
Apoptosis - multiple species	0.664892
Alanine, aspartate and glutamate metabolism	0.687045
Endocrine resistance	0.716474
Melanoma	0.723215
Glycine, serine and threonine metabolism	0.736239
Complement and coagulation cascades	0.747642
Glioma	0.75783
GnRH signaling pathway	0.766868
Lysosome	0.766885
Cysteine and methionine metabolism	0.769973
Linoleic acid metabolism	0.785188
EGFR tyrosine kinase inhibitor resistance	0.798315
Endocrine and other factor-regulated calcium reabsorption	0.805425
Drug metabolism - other enzymes	0.806148
TGF-beta signaling pathway	0.809947
Amino sugar and nucleotide sugar metabolism	0.81267
Notch signaling pathway	0.821696
Purine metabolism	0.823012
Adrenergic signaling in cardiomyocytes	0.837316
Pyrimidine metabolism	0.841405
Valine, leucine and isoleucine degradation	0.842139
Autophagy - animal	0.846749
Lysine degradation	0.857548
Olfactory transduction	0.872271
Synaptic vesicle cycle	0.875784
Cardiac muscle contraction	0.902267
Biosynthesis of amino acids	0.90874
Peroxisome	0.943523
Glucagon signaling pathway	0.957974
Carbon metabolism	0.979124
Insulin signaling pathway	0.982607
Cell cycle	0.984631
Metabolic pathways	0.996761
