# Supplementary material for: Schlafen 3 knockout mice display gender-specific differences in weight gain, food efficiency, and expression of markers of intestinal epithelial differentiation, metabolism, and immune cell function
Source: PLoS One. 2019 Jul 1;14(7):e0219267. doi: 10.1371/journal.pone.0219267 (PMC6602453; doi:10.1371/journal.pone.0219267)
Supplement: S2 File — (XLSX) [file pone.0219267.s006.xlsx]

## Sheet: Cluster 1 - Fold Changes
Symbol	GeneID	Alias	Description	Slfn3KO vs WT log2FoldChange	Slfn3KO Male vs WT Male log2FoldChange	Slfn3KO Female vs WT Female log2FoldChange	Cluster
Asic2	11418	ACIC2|Accn1|BNC1|BNaC1|BNaC1a|Mdeg	acid-sensing (proton-gated) ion channel 2	0.59704	0.265347	0.363544	1
Actg2	11468	ACTA3|Act-4|Act4|SMGA	actin_ gamma 2_ smooth muscle_ enteric	0.714652	-0.153881	0.919039	1
Agtrap	11610	3300002E14Rik|AT1R|Atrap|D4Wsu124e	angiotensin II_ type I receptor-associated protein	0.23089	-0.140031	0.602435	1
Akap1	11640	AKAP121|AKAP84|Akap|C76494|C81186|DAKAP1|S-AKAP84	A kinase (PRKA) anchor protein 1	0.3979	0.143788	0.632425	1
Alox5	11689	5-LO|5-LOX|5LO|5LX|AI850497|F730011J02	arachidonate 5-lipoxygenase	0.62864	0.418484	0.724931	1
Fabp4	11770	422/aP2|ALBP/Ap2|Ap2|Lbpl	fatty acid binding protein 4_ adipocyte	0.419146	0.829007	-0.25339	1
Slc7a1	11987	4831426K01Rik|AI447493|Atrc-1|Atrc1|Cat1|Rec-1|Rev-1|mCAT-1	solute carrier family 7 (cationic amino acid transporter_ y+ system)_ member 1	0.290027	-0.062988	0.661836	1
Slc7a2	11988	20.5|AI158848|Atrc2|CAT-2|Cat2|Tea	solute carrier family 7 (cationic amino acid transporter_ y+ system)_ member 2	1.07026	0.766383	0.93279	1
C4bp	12269	AI195242|C4bpa	complement component 4 binding protein	0.454836	0.0420603	0.828551	1
Car8	12319	AW546993|Ca8|Cals|Cals1|Carp|wdl	carbonic anhydrase 8	0.587075	0.0767902	1.09831	1
Cbs	12411	AI047524|AI303044|HIP4	cystathionine beta-synthase	0.669086	0.386142	0.737998	1
Ccna1	12427	-	cyclin A1	0.588871	0.204238	0.795101	1
Ccnd1	12443	AI327039|CycD1|Cyl-1|PRAD1|bcl-1|cD1	cyclin D1	0.317343	-0.131044	0.855702	1
Cnn1	12797	CN|CnnI	calponin 1	0.099674	-0.14359	1.22158	1
Col6a3	12835	AI507288|Col6a-3	collagen_ type VI_ alpha 3	0.589464	0.231501	0.879508	1
Cpa3	12873	MC-CPA	carboxypeptidase A3_ mast cell	0.587453	0.0835118	1.08228	1
Dct	13190	DT|TRP-2|TRP2|Tyrp-2|Tyrp2|slaty|slt	dopachrome tautomerase	0.648893	0.280198	0.51983	1
Defa27	13237	Defa27|Defcr-3|Defcr3|Defa3	defensin_ alpha_ 3	0.696929	-0.109289	1.34188	1
Defa3	13237	Defa27|Defcr-3|Defcr3	defensin_ alpha_ 3	0.852537	0.505939	1.07413	1
Defa29	13239	Defa29|Defcr29|Defcr5|Defa5	defensin_ alpha_ 5	0.666841	0.143616	1.27569	1
Defa30	13241	Defa30|Defcr7|Defa7	defensin_ alpha_ 7	0.723843	0.14183	1.40072	1
Dnah8	13417	ATPase|Dnahc8|Hst6.7b|P1-Loop	dynein_ axonemal_ heavy chain 8	0.354991	-0.232811	1.18684	1
Efna1	13636	AI325262|B61|Efl1|Epl1|Eplg1|Lerk1	ephrin A1	-0.111216	0.372784	-0.661255	1
Ephb2	13844	Cek5|Drt|ETECK|Erk|Hek5|Nuk|Prkm5|Qek5|Sek3|Tyro5	Eph receptor B2	0.507221	0.126721	0.868695	1
Ces1c	13884	Ces-N|Ee-1|Ee1|Es-4|Es-N|Es1|Es4|EsN|PESN	carboxylesterase 1C	0.637776	0.139476	1.21401	1
Mecom	14013	D630039M04Rik|Evi-1|Evi1|Jbo|Mds|Mds1|Mds1-Evi1|Prdm3|Znfpr1b1	MDS1 and EVI1 complex locus	0.490585	-0.0210552	1.0916	1
Fcer1a	14125	FcERI|Fce1a|Fcr-5|fcepsilonri	Fc receptor_ IgE_ high affinity I_ alpha polypeptide	0.680942	0.21557	0.848217	1
Lgr5	14160	FEX|Gpr49	leucine rich repeat containing G protein coupled receptor 5	0.744372	0.396607	0.989833	1
Fgfr4	14186	Fgfr-4	fibroblast growth factor receptor 4	0.572352	0.604756	0.428185	1
Fut1	14343	-	fucosyltransferase 1	0.464076	-0.176702	1.07668	1
Fzd9	14371	mfz9	frizzled homolog 9 (Drosophila)	0.862608	0.474453	0.950861	1
Gfra3	14587	GFRalpha3|Y15110	glial cell line derived neurotrophic factor family receptor alpha 3	0.606526	0.296152	0.784437	1
Ghrhr	14602	Ghrfr|lit|little	growth hormone releasing hormone receptor	0.655429	0.230086	0.58019	1
Gli1	14632	AV235269|Zfp-5|Zfp5	GLI-Kruppel family member GLI1	0.657545	0.284115	0.756057	1
Gng7	14708	AI840417	guanine nucleotide binding protein (G protein)_ gamma 7	0.628926	0.35076	0.418177	1
Gpld1	14756	6330541J12Rik|AW546131	glycosylphosphatidylinositol specific phospholipase D1	0.526631	0.195823	0.884214	1
Guca2b	14916	AV066530|Gcap2|Ugn	guanylate cyclase activator 2b (retina)	-0.0517542	0.469333	-0.973314	1
Hhip	15245	Hhip1	Hedgehog-interacting protein	0.687325	0.342427	0.672665	1
Mnx1	15285	HB9|Hlxb9|MNR2	motor neuron and pancreas homeobox 1	0.60294	0.390165	0.531691	1
Hmgn2	15331	HMG-17|Hmg17	high mobility group nucleosomal binding domain 2	0.300539	-0.146414	0.840889	1
Hmgcs2	15360	1300002P16|mHS	3-hydroxy-3-methylglutaryl-Coenzyme A synthase 2	0.119267	0.713807	-0.327064	1
Hoxa3	15400	Hox-1.5|Mo-10	homeobox A3	0.743301	0.365465	0.965544	1
Hoxd4	15436	6030436D05Rik|Hox-4.2|Hox-5.1	homeobox D4	0.599495	0.177168	0.879822	1
Hpd	15445	Fla|Flp|Hppd|Laf	4-hydroxyphenylpyruvic acid dioxygenase	0.60344	0.139752	1.1258	1
Sdc2	15529	4833414L08Rik|AA960457|Hspg1|Synd2|syndecan-2	syndecan 2	0.506304	0.16399	0.834914	1
Hspg2	15530	AI852380|Pcn|Plc|per	perlecan (heparan sulfate proteoglycan 2)	0.465448	0.121344	0.80134	1
Htr4	15562	5-HT-4|5-HT4|5-HT<4L>|5HTR4	5 hydroxytryptamine (serotonin) receptor 4	0.979384	0.442562	1.38149	1
Lrig1	16206	D6Bwg0781e|Img|LIG-1	leucine-rich repeats and immunoglobulin-like domains 1	0.41825	0.130616	0.704391	1
Itln1	16429	IntL|Itln|Itln2|Itln3|Itln5|Itlna|Lfr	intelectin 1 (galactofuranose binding)	0.738406	0.272683	1.24725	1
Kit	16590	Bs|CD117|Fdc|Gsfsco1|Gsfsco5|Gsfsow3|SCO1|SCO5|SOW3|Ssm|Tr-kit|W|c-KIT	kit oncogene	0.551882	0.332436	0.721034	1
Klkb1	16621	APS|Kal-3|Kal3|Klk3|PSA	kallikrein B_ plasma 1	0.0269913	0.599134	-0.531667	1
Ky	16716	CD1|D9Mgc44e|ky	kyphoscoliosis peptidase	0.350405	1.04868	-1.01844	1
L1cam	16728	CD171|L1|N-CAM-L1|NCAM-L1	L1 cell adhesion molecule	0.39454	0.0596987	0.715252	1
Lamb2	16779	AW211941|Lamb-2|Lams|npht	laminin_ beta 2	0.644537	0.240585	0.982137	1
Lipg	16891	3110013K01Rik|EL|lipase|mEDL	lipase_ endothelial	0.31312	-0.228711	1.11807	1
Lpl	16956	-	lipoprotein lipase	0.54877	0.871726	-0.0710277	1
Lyz1	17110	Lyz|Lzp-s	lysozyme 1	0.636432	0.172999	1.18322	1
Mcpt1	17224	AV080368|Mcp-1	mast cell protease 1	0.80337	0.430495	1.04663	1
Mcpt2	17225	MMCP-2|Mcp-2	mast cell protease 2	0.78786	0.350754	1.15526	1
Mesp2	17293	bHLHc6	mesoderm posterior 2	0.699953	0.159667	1.05744	1
Mmp10	17384	AV377895|MMP-10|SL-2	matrix metallopeptidase 10	0.702283	0.305709	0.983717	1
Mmp7	17393	MAT	matrix metallopeptidase 7	0.584349	0.0230263	1.24073	1
Mt1	17748	MT-I|Mt-1	metallothionein 1	0.489713	0.658658	-0.0100343	1
Myo1b	17912	AA406997|MIH-L|MMIa	myosin IB	0.399764	0.123686	0.639034	1
Nid2	18074	AW547149|Ly111|NID-2|entactin-2|nidogen-2	nidogen 2	0.42187	0.593719	0.199923	1
Nkx2-2	18088	Nkx-2.2|Nkx2.2|tinman	NK2 homeobox 2	0.629476	0.37267	0.677475	1
Nos3	18127	2310065A03Rik|Nos-3|eNOS|ecNOS	nitric oxide synthase 3_ endothelial cell	0.621646	0.242968	0.690945	1
Notch4	18132	Int-3|Int3|N4	notch 4	0.469465	0.135696	0.82922	1
Ntn1	18208	AI561871|BC019633|Netrin-1	netrin 1	0.681802	0.347169	0.712901	1
Pla2g2a	18780	EF|Mom1|Pla2|sPLA2|sPla2-IIA	phospholipase A2_ group IIA (platelets_ synovial fluid)	0.644276	0.234652	1.02713	1
Pnliprp1	18946	Plrp1	pancreatic lipase related protein 1	0.853718	0.474773	0.785949	1
Pnliprp2	18947	PLRP2	pancreatic lipase-related protein 2	0.738646	0.658372	0.685745	1
Ppic	19038	CyP-20c	peptidylprolyl isomerase C	0.728706	0.621353	0.738319	1
Prom1	19126	4932416E19Rik|AC133|CD133|Prom|Prom-1|Proml1	prominin 1	0.27717	-0.169443	0.732811	1
Ptprs	19280	AL022616|PTP|PTP-NU3|PTPNU-3|PTPsigma|Ptpt9|R-PTP-S|RPTPsigma	protein tyrosine phosphatase_ receptor type_ S	0.351691	-0.00500353	0.801149	1
Acsm3	20216	Sa|Sah	acyl-CoA synthetase medium-chain family member 3	0.712499	0.56956	0.730675	1
Ccl11	20292	Scya11|eotaxin	chemokine (C-C motif) ligand 11	0.737603	0.314957	0.730305	1
Sema3f	20350	Sema4|Semak	sema domain_ immunoglobulin domain (Ig)_ short basic domain_ secreted_ (semaphorin) 3F	0.62775	0.400489	0.691916	1
Slc12a2	20496	9330166H04Rik|Nkcc1|mBSC2|sy-ns	solute carrier family 12_ member 2	0.653692	0.44722	0.764887	1
Sst	20604	SOM|SRIF|SS|Smst	somatostatin	0.165617	0.652974	-0.373271	1
Sox9	20682	2010306G03Rik|AV220920|mKIAA4243	SRY (sex determining region Y)-box 9	0.64446	0.392088	0.795831	1
Spink4	20731	MPGC60	serine peptidase inhibitor_ Kazal type 4	0.398996	0.082419	0.712514	1
Sptbn2	20743	Spnb3|mKIAA0302	spectrin beta_ non-erythrocytic 2	0.64072	0.274005	0.845743	1
Sult1a1	20887	AI266890|PST|ST1A1|Stp|Stp1	sulfotransferase family 1A_ phenol-preferring_ member 1	0.53688	0.87733	0.196955	1
Tfrc	22042	2610028K12Rik|AI195355|AI426448|AU015758|CD71|E430033M20Rik|Mtvr-1|Mtvr1|TFR|TFR1|TR|Trfr|p90	transferrin receptor	0.398972	0.0568516	0.754611	1
Trpc1	22063	Mtrp1|Trp1|Trrp1	transient receptor potential cation channel_ subfamily C_ member 1	0.279109	0.817284	0.0281402	1
Tyro3	22174	AI323366|Brt|Dtk|Etk-2|Rse|Sky|TK19-2|Tif|etk2/tyro3|tk19-1	TYRO3 protein tyrosine kinase 3	0.474356	0.11781	0.790423	1
Vldlr	22359	AA408956|AI451093|AW047288	very low density lipoprotein receptor	0.713547	0.399655	0.971892	1
Wnt3	22415	Int-4|Wnt-3	wingless-type MMTV integration site family_ member 3	0.746818	0.379911	0.986418	1
Xlr3a	22445	Xlr3	X-linked lymphocyte-regulated 3A	0.538363	0.648863	0.0541147	1
Mkrn3	22652	D7H15S9-1|Zfp127	makorin_ ring finger protein_ 3	0.604486	0.437696	0.336718	1
Zfp9	22750	1810048F22Rik|AU016736|Krox-4|Zfp-9|mszf79-2	zinc finger protein 9	0.495925	0.245588	0.66644	1
Defa17	23855	AU014719|Cryp17|Defcr17	defensin_ alpha_ 17	0.665782	0.224474	1.12225	1
Insrr	23920	Irr	insulin receptor-related receptor	0.718709	0.382236	0.963313	1
Spry1	24063	sprouty1|spry-1	sprouty homolog 1 (Drosophila)	0.311169	0.879347	-0.271041	1
Pla2g2f	26971	-	phospholipase A2_ group IIF	0.453653	-0.0446087	1.02207	1
Asns	27053	-	asparagine synthetase	0.17679	-0.221138	0.64572	1
Fkbp9	27055	1810014L23|AW549641|FKBP-63|FKBP-9|FKBP60|FKBP63|FKBP65RS	FK506 binding protein 9	0.516171	0.139746	0.875883	1
Syn3	27204	-	synapsin III	0.884764	0.689274	0.810435	1
Amot	27494	CAG-2|D0Kist1|Sii6	angiomotin	0.324277	0.0460263	0.60157	1
Tnfrsf19	29820	AL023044|AW123854|TAJ|TAJ-ALPHA|TRADE|Troy	tumor necrosis factor receptor superfamily_ member 19	0.544615	0.146398	0.932404	1
Mmp20	30800	-	matrix metallopeptidase 20 (enamelysin)	0.606473	0.0758347	1.15053	1
Chek2	50883	CHK2|Cds1|HUCDS1|Rad53	checkpoint kinase 2	0.308837	-0.0238763	0.663784	1
Ncald	52589	AI848120|D030020D09Rik|D15Ertd412e	neurocalcin delta	0.174785	-0.155142	0.632743	1
Prss16	54373	AI448615|TSSP	protease_ serine 16 (thymus)	0.470734	-0.133562	1.31273	1
Adgrg3	54672	A030001G24Rik|AW214383|Gpr97|Pb1|Pb99	adhesion G protein-coupled receptor G3	0.626109	0.298929	0.721091	1
Slc1a4	55963	ASCT-1|ASCT1|AW045657|SATT	solute carrier family 1 (glutamate/neutral amino acid transporter)_ member 4	0.501393	0.117457	0.86519	1
Cpxm2	55987	4632435C11Rik|CPX-2|Cpx2	carboxypeptidase X 2 (M14 family)	0.829632	0.344002	0.861768	1
Thsd1	56229	4833423O18Rik|Tmtsp	thrombospondin_ type I_ domain 1	0.644314	0.488545	0.441614	1
Fam60a	56306	Ppcs1|Pptcs1|Tera	family with sequence similarity 60_ member A	0.585237	0.465108	0.524174	1
Nupr1	56312	2310032H04Rik|Com1|p8	nuclear protein transcription regulator 1	0.497203	0.0230305	1.09235	1
Copz2	56358	1110012D12Rik|zeta2-COP	coatomer protein complex_ subunit zeta 2	0.592976	0.130285	1.00062	1
Diaph3	56419	4930417P13Rik|Dia2|Diaph3|Drf3|mDia2|mKIAA4117|p134MDia2|Diap3	diaphanous homolog 3 (Drosophila)	0.129063	-0.459188	0.773289	1
Retnlb	57263	9030012B21Rik|Fizz2|RELMbeta|Relmb|Xcp3	resistin like beta	0.122432	-0.34182	1.37	1
Parva	57342	2010012A22Rik|5430400F08Rik|AI225929|AU042898|Actp|CH-ILKBP|Parvin	parvin_ alpha	0.396017	0.166941	0.590987	1
Kcne3	57442	2210017H05Rik|MiRP2	potassium voltage-gated channel_ Isk-related subfamily_ gene 3	0.608296	0.167055	1.03906	1
Il17re	57890	AA589509|IL-17RE|Il25r	interleukin 17 receptor E	0.653747	0.504724	0.716576	1
Pcbp4	59092	1200003L19Rik|AlphaCP-4	poly(rC) binding protein 4	0.219586	0.647684	-0.308367	1
Gucy1a3	60596	1200016O07Rik|sGC-alpha1	guanylate cyclase 1_ soluble_ alpha 3	0.703487	0.232232	1.03106	1
Fn3k	63828	2310074G21Rik	fructosamine 3 kinase	0.768122	0.212259	1.20218	1
Gng13	64337	1500031D04Rik|AB030194|Ggamma13	guanine nucleotide binding protein (G protein)_ gamma 13	0.601635	0.231474	0.621181	1
Bhmt2	64918	C81077|D13Ucla2	betaine-homocysteine methyltransferase 2	0.173773	-0.647459	0.618101	1
Dpysl5	65254	CRAM|CRMP-5|Crmp5	dihydropyrimidinase-like 5	0.697455	0.621584	0.267488	1
Asb4	65255	8430401O13Rik|AV117194|AW060255	ankyrin repeat and SOCS box-containing 4	0.725684	0.481215	0.520838	1
Tmed6	66269	1810015P03Rik|1810018I24Rik	transmembrane emp24 protein transport domain containing 6	0.673705	0.153416	1.24851	1
Defa21	66298	2010016B13Rik|Defcr21	defensin_ alpha_ 21	0.817765	0.520403	1.00402	1
Snord123	66835	-	small nucleolar RNA_ C/D box 123	0.764715	0.390455	0.795452	1
Slc25a23	66972	2310067G05Rik|SCaMC-3	solute carrier family 25 (mitochondrial carrier; phosphate carrier)_ member 23	0.564594	0.632368	0.360259	1
Slc39a8	67547	4933419D20Rik|AA986696|BIGM103|ZIP-8|Zip8	solute carrier family 39 (metal ion transporter)_ member 8	0.365824	0.0229021	0.722799	1
Reg4	67709	2010002L15Rik|GISP|RELP	regenerating islet-derived family_ member 4	0.961143	1.15421	0.869452	1
Bambi	68010	2610003H06Rik	BMP and activin membrane-bound inhibitor	0.723277	0.320845	1.10205	1
Fam198b	68659	1110032E23Rik|2210419I08Rik|AV011458|Ened	family with sequence similarity 198_ member B	0.275932	0.71989	-0.501126	1
Clybl	69634	0610033J05Rik|2310014M14Rik|AI256068|Clb	citrate lyase beta like	0.420758	0.145465	0.670738	1
Pir	69656	2310042L19Rik|Pirnl	pirin	0.247561	-0.260337	0.954688	1
Pxdn	69675	2310075M15Rik|C85409|E330004E07|VPO1|mKIAA0230	peroxidasin homolog (Drosophila)	0.467384	0.0255517	1.18199	1
Wnk4	69847	2010002J11Rik|Pha2b|Prkwnk4	WNK lysine deficient protein kinase 4	0.506965	0.652445	0.307507	1
Aunip	69885	2610002D18Rik|Clhc1	aurora kinase A and ninein interacting protein	0.391978	-0.178702	0.954509	1
2610528A11Rik	70045	AW494830	RIKEN cDNA 2610528A11 gene	0.581213	0.0223264	1.07197	1
Tln2	70549	5730421P04Rik|AI507121|AI787438|AL118320|mKIAA0320	talin 2	0.542106	0.192764	0.833708	1
Tmem144	70652	1110057I03Rik|5730537D05Rik	transmembrane protein 144	0.134652	0.585793	-0.462979	1
Mmrn1	70945	4921530G03Rik|Emilin4|Mmrn	multimerin 1	0.718135	0.381949	0.815232	1
Pgm2l1	70974	4931406N15Rik|AI553438|BM32A	phosphoglucomutase 2-like 1	0.247408	-0.138741	0.65973	1
Mfap3l	71306	4933428A15Rik|5430405D20Rik|AI461995|AW125052|NYD-sp9|mKIAA0626	microfibrillar-associated protein 3-like	0.61061	0.139559	0.942173	1
Kif23	71819	3110001D19Rik|C87313|CHO1|Knsl5|MKLP-1|MKLP1	kinesin family member 23	0.317275	-0.011214	0.652884	1
Cyp2c55	72082	2010318C06Rik	cytochrome P450_ family 2_ subfamily c_ polypeptide 55	0.316026	0.130362	1.41316	1
Sh2d4a	72281	2210402M20Rik|SH2A	SH2 domain containing 4A	0.341509	0.0397589	0.634363	1
Cdkn3	72391	2410006H10Rik|KAP	cyclin-dependent kinase inhibitor 3	0.325938	-0.0934349	0.793539	1
Faim2	72393	2900002L20Rik|Lfg|Lfg2|NMP25|Nmp35|Tmbim2	Fas apoptotic inhibitory molecule 2	0.612993	0.26728	0.636385	1
Rspo3	72780	2810459H04Rik|AW742308|Cristin1|Thsd2	R-spondin 3 homolog (Xenopus laevis)	0.654638	0.196438	0.790667	1
Grip1	74053	4931400F03Rik|GRIP|eb	glutamate receptor interacting protein 1	0.807176	0.704651	0.537808	1
4933406C10Rik	74076	-	RIKEN cDNA 4933406C10 gene	0.510696	0.0925418	1.04339	1
Stra6l	74152	1300002K09Rik|Rbpr2	STRA6-like	0.60106	0.366514	0.776175	1
Gsdmcl-ps	74460	4933426G20Rik	gasdermin C-like_ pseudogene	0.586013	-0.0507913	1.13757	1
Gsdmc4	74548	9030605I04Rik	gasdermin C4	0.585156	-0.0345517	1.5163	1
Mageh1	75625	2010107K23Rik|APR-1|APR1	melanoma antigen_ family H_ 1	0.694839	0.518633	0.673873	1
Morc4	75746	1600017G11Rik|5630401M14Rik|AA117449|Zcwcc2	microrchidia 4	0.503303	0.0685859	0.879997	1
4930447F24Rik	76873	-	RIKEN cDNA 4930447F24 gene	0.673789	0.277258	0.77162	1
Rab36	76877	6330593L16Rik|AW047545	RAB36_ member RAS oncogene family	0.686879	0.381978	0.574035	1
Sphkap	77629	4930544G21Rik|A930009L15Rik|AI852220|SKIP|mKIAA1678	SPHK1 interactor_ AKAP domain containing	0.500386	0.61573	0.12289	1
Creb3l4	78284	1700012K17Rik|5330432F22Rik|AIBZIP|AV040530|AV258827|CREB4|JAL|TISP40|acre1	cAMP responsive element binding protein 3-like 4	0.423303	0.145731	0.671144	1
Htra3	78558	2210021K23Rik|9530081K03Rik|Prsp|Tasp	HtrA serine peptidase 3	0.779367	0.609396	0.650366	1
Cnnm1	83674	AI846314|Acdp1|CLP-1	cyclin M1	0.365731	0.689465	-0.204416	1
Hes7	84653	bHLHb37	hairy and enhancer of split 7 (Drosophila)	0.697798	0.158213	0.886498	1
Atp1a2	98660	AW060654|Atpa-3|mKIAA0778	ATPase_ Na+/K+ transporting_ alpha 2 polypeptide	0.412484	0.881205	-0.116752	1
Tchh	99681	AHF|AI597080|Thh	trichohyalin	0.417538	0.651235	-0.189866	1
Scml2	107815	4932420G07Rik	sex comb on midleg-like 2 (Drosophila)	0.694169	0.230885	0.886352	1
Zdhhc15	108672	6030457O13Rik	zinc finger_ DHHC domain containing 15	0.218205	-0.171337	0.622543	1
Clps	109791	2200003J09Rik	colipase_ pancreatic	0.634451	0.258575	1.05822	1
Dgkg	110197	2900055E17Rik|90kDa|AI854428|Dagk3|E430001K23Rik|mKIAA4131	diacylglycerol kinase_ gamma	0.621101	0.493368	0.551365	1
Npnt	114249	1110009H02Rik|AA682063|AI314031|Nctn|POEM	nephronectin	0.655531	0.345472	0.831822	1
Prelp	116847	7330409J17Rik|SLRR2A	proline arginine-rich end leucine-rich repeat	0.726023	0.643347	0.628805	1
Pnpla3	116939	Adpn	patatin-like phospholipase domain containing 3	0.690773	0.683835	0.296007	1
Boc	117606	4732455C11|mFLJ00376	biregional cell adhesion molecule-related/down-regulated by oncogenes (Cdon) binding protein	0.774434	0.147347	1.39665	1
Zfp704	170753	C030026M03|C030034L19Rik|Gig1|Znf704	zinc finger protein 704	0.437311	0.0102275	0.856351	1
Pld6	194908	4933433K01Rik|Gm10|Zuc|mZuc|mitoPLD	phospholipase D family_ member 6	0.67238	0.219441	0.792819	1
Pycr1	209027	-	pyrroline-5-carboxylate reductase 1	0.520873	0.203677	0.809768	1
Shank2	210274	ProSAP1|mKIAA1022	SH3/ankyrin domain gene 2	0.257529	-0.169098	0.709745	1
Kcnh8	211468	C130090D05Rik|ELK|ELK1|ELK3|Kv12.1	potassium voltage-gated channel_ subfamily H (eag-related)_ member 8	0.616409	0.117989	1.06819	1
9330159F19Rik	212448	-	RIKEN cDNA 9330159F19 gene	0.90532	0.195649	1.16731	1
Arhgap29	214137	6720461J18Rik|A830014I19|AU040217|B130017I01Rik|C76601|Parg1	Rho GTPase activating protein 29	0.338784	0.0426433	0.64931	1
Aldh1l2	216188	D330038I09Rik|mtFDH	aldehyde dehydrogenase 1 family_ member L2	0.490588	0.06441	0.904213	1
Wscd1	216881	mKIAA0523	WSC domain containing 1	0.634578	0.306556	0.588447	1
Nr1d1	217166	A530070C09Rik|R75201	nuclear receptor subfamily 1_ group D_ member 1	0.21177	0.598807	-0.300326	1
Amph	218038	-	amphiphysin	0.855904	0.415737	0.733108	1
Ang4	219033	Raa4|Rnase5d	angiogenin_ ribonuclease A family_ member 4	0.938644	0.359436	1.71791	1
Nrbp2	223649	BC011468	nuclear receptor binding protein 2	0.447675	0.183541	0.696595	1
Rapgef3	223864	2310016P22Rik|9330170P05Rik|Epac|Epac1	Rap guanine nucleotide exchange factor (GEF) 3	0.405121	0.160292	0.612613	1
Habp2	226243	AI035669|FSAP|HABP|HGFAL|PHBP	hyaluronic acid binding protein 2	0.698585	0.220164	1.20622	1
Pms1	227099	-	postmeiotic segregation increased 1 (S. cerevisiae)	0.379784	0.0100317	0.771039	1
Cps1	227231	4732433M03Rik|CPS|D1Ucla3	carbamoyl-phosphate synthetase 1	0.376882	0.032098	0.767676	1
Proser2	227545	5430407P10Rik|AU067770	proline and serine rich 2	0.439718	0.203036	0.633284	1
Large2	228366	5730485C17Rik|AI891893|Large2|Largel|mKIAA4105|Gyltl1b	glycosyltransferase-like 1B	0.54762	0.236834	0.838533	1
Zfp334	228876	D2Ertd535e	zinc finger protein 334	0.701539	0.234684	0.786198	1
Dok7	231134	A930013K19Rik|AW049091|Dok-7|EF-12|Oit5	docking protein 7	0.698497	0.247197	1.00088	1
Paip2b	232164	-	poly(A) binding protein interacting protein 2B	0.290332	-0.0570506	0.605678	1
Vgll4	232334	BC048841|VGL-4	vestigial like 4 (Drosophila)	0.338182	0.0318654	0.656038	1
Rerg	232441	-	RAS-like_ estrogen-regulated_ growth-inhibitor	0.247543	0.654729	-0.426694	1
Shisa7	232813	-	shisa family member 7	0.759998	0.321976	0.983436	1
Pla2g4c	232889	D7Ertd445e	phospholipase A2_ group IVC (cytosolic_ calcium-independent)	0.556113	-0.0851326	1.49302	1
Zfp939	233147	9430025M13Rik	zinc finger protein 939	0.712512	0.635189	0.556366	1
Zfp612	234725	B230354B21Rik	zinc finger protein 612	0.390248	-0.0483052	0.797732	1
Fn3krp	238024	FN3K-RP	fructosamine 3 kinase related protein	0.162955	-0.353404	0.750812	1
Ogdhl	239017	-	oxoglutarate dehydrogenase-like	0.605991	0.218113	0.828358	1
Slc2a13	239606	6530403A04|A630029G22Rik|AI505012|Gm308	solute carrier family 2 (facilitated glucose transporter)_ member 13	0.34936	-0.0993417	0.742721	1
Prkag3	241113	AMPKg3L|AMPKg3S|Amkg3|Ampkg3	protein kinase_ AMP-activated_ gamma 3 non-catatlytic subunit	0.123284	0.592103	-0.533028	1
Zfp697	242109	9430053K19|AI467503|Znf697	zinc finger protein 697	0.666133	0.480647	0.631471	1
D630039A03Rik	242484	-	RIKEN cDNA D630039A03 gene	0.427052	0.20873	0.653248	1
Dclk3	245038	BC056929|C730036H08|Dcamkl3	doublecortin-like kinase 3	0.586503	0.558583	0.366467	1
Zfp711	245595	2810409C01Rik|A230078I01Rik|Znf711	zinc finger protein 711	0.421682	-0.000326473	1.01362	1
Rnf217	268291	AU016819|Ibrdc1	ring finger protein 217	0.382016	-0.0253694	0.774432	1
Plch1	269437	BC042549|PLC-eta-1|PLCeta1|Plcl3	phospholipase C_ eta 1	0.254893	-0.0721246	0.601459	1
Gsdmc3	270328	9930109F21Rik	gasdermin C3	0.692171	0.00526659	1.69567	1
Pcdh19	279653	B530002L05Rik|Gm717|mKIAA1313	protocadherin 19	0.676041	0.586709	0.246304	1
D030028A08Rik	319371	-	RIKEN cDNA D030028A08 gene	0.514516	0.103613	0.896167	1
Dctd	320685	6030466N05Rik	dCMP deaminase	0.605898	0.369546	0.718857	1
Samd5	320825	E130306M17Rik	sterile alpha motif domain containing 5	0.886687	0.293146	1.2768	1
Tnfsf15	326623	Tl1|Tl1a|Vegi	tumor necrosis factor (ligand) superfamily_ member 15	0.233019	0.712933	-0.216584	1
Mcc	328949	D18Ertd451e|E330037C19	mutated in colorectal cancers	0.605112	0.232855	0.919824	1
Panct2	329217	9530060I07|EG329217|Gm5101	pluripotency-associated noncoding transcript 2	0.555313	-0.0474183	1.17188	1
Dennd2c	329727	A930010I20Rik	DENN/MADD domain containing 2C	0.611035	0.085999	1.20006	1
Gm27162	330917	A430016B06	predicted gene 27162	0.662951	0.302082	0.917847	1
Dixdc1	330938	4930563F16Rik|BC048182|Ccd1|Ccd1Aalpha1L|Ccd1Abeta1L|Ccd1BalphaL|Ccd1BbetaL|Ccd1CL|mKIAA1735	DIX domain containing 1	0.588863	0.264632	0.75766	1
Gsdmc2	331063	9130023H10|AI987692	gasdermin C2	0.614494	-0.0435965	1.61272	1
Mapk15	332110	BC048082	mitogen-activated protein kinase 15	0.594178	0.440035	0.325917	1
A4gnt	333424	AV080780|Alpha4gnt|Gm798	alpha-1_4-N-acetylglucosaminyltransferase	0.649827	0.128668	1.20828	1
Tmem182	381339	2310079P10Rik|AI414494	transmembrane protein 182	0.71163	0.245816	0.745474	1
Cracr2a	381812	Efcab4b|Gm1073|Gm462	calcium release activated channel regulator 2A	0.410542	0.0794056	0.754527	1
Gipr	381853	GIP-R|Gm1081|Gm160	gastric inhibitory polypeptide receptor	0.599655	0.208935	0.902949	1
AY761184	382000	CRS1C-3|CRS1C-6	cDNA sequence AY761184	1.00783	0.70351	1.13412	1
Defa22	382059	Defcr22	defensin_ alpha_ 22	0.765912	0.426668	0.994534	1
B130034C11Rik	414095	-	RIKEN cDNA B130034C11 gene	0.591095	0.299946	0.785619	1
Pnpla1	433091	-	patatin-like phospholipase domain containing 1	0.270753	-0.197982	0.813141	1
Gm5512	433224	EG433224	required for meiotic nuclear division 1 pseudogene	0.465558	0.840715	0.0918484	1
Fam222a	433940	-	family with sequence similarity 222_ member A	0.592172	0.376376	0.635908	1
Lrp3	435965	-	low density lipoprotein receptor-related protein 3	0.602462	0.378399	0.509317	1
Arhgef15	442801	D130071N09|D530030K12Rik|E5	Rho guanine nucleotide exchange factor (GEF) 15	0.595598	0.205253	0.829456	1
Apcdd1	494504	AB023957|AU041258|Drapc1|EIG180	adenomatosis polyposis coli down-regulated 1	0.275974	0.592052	0.133903	1
Defa24	503491	Defcr24	defensin_ alpha_ 24	0.69308	0.263544	1.08741	1
BC021767	545551	-	cingulin pseudogene	0.592287	1.21248	0.0624938	1
C330021F23Rik	546049	2610027C06Rik|Rps23r1|Rps23rg1	RIKEN cDNA C330021F23 gene	0.704048	0.190358	1.00446	1
Gm29684	628062	-	predicted gene_ 29684	0.572989	0.192821	0.987427	1
Gm14851	634825	CRS1C-2|OTTMUSG00000018260	predicted gene 14851	1.02375	0.684015	1.24574	1
Naaladl2	635702	2810043G22Rik|EG635702|Gm1021	N-acetylated alpha-linked acidic dipeptidase-like 2	0.691996	0.124426	1.20746	1
Vmn1r91	667067	EG667067|Gm8442	vomeronasal 1 receptor 91	0.348617	0.590918	-0.106543	1
1810010D01Rik	100040049	Gm2572	RIKEN cDNA 1810010D01 gene	0.685468	0.312072	0.859778	1
Mptx2	100504232	ENSMUSG00000079180|Gm11062	mucosal pentraxin 2	0.4842	-0.0520451	1.25587	1
AI463170	100504549	-	expressed sequence AI463170	0.714594	0.370449	0.536696	1
LOC100861615	100861615	-	alpha takusan-like	0.591418	0.215723	0.490936	1
Mir7013	102465613	Gm27488|mmu-mir-7013	microRNA 7013	0.608778	0.161487	0.624688	1
Ttc39aos1	102635290	Gm12750|OTTMUSG00000008290|lincRNA-EPS	Ttc39a opposite strand RNA 1	0.307376	-0.152846	0.836786	1
Defa34				0.737992	0.334889	1.06868	1

## Sheet: Cluster 1 - Annotation
Name	pVal	Knowledgebase
Pancreatic secretion	3.59629e-05	PATHWAY_ANALYSIS
Glycerolipid metabolism	3.73188e-05	PATHWAY_ANALYSIS
Fat digestion and absorption	5.27333e-05	PATHWAY_ANALYSIS
Serotonergic synapse	0.000668329	PATHWAY_ANALYSIS
Metabolic pathways	0.000816667	PATHWAY_ANALYSIS
triglyceride lipase activity	1.3e-05	MOLECULAR_FUNCTIONS
calcium ion binding	0.00011	MOLECULAR_FUNCTIONS
lipoprotein lipase activity	0.00012	MOLECULAR_FUNCTIONS
quercetin 2,3-dioxygenase activity	0.00012	MOLECULAR_FUNCTIONS
heparin binding	0.00023	MOLECULAR_FUNCTIONS
extracellular space	0.00079	CELLULAR_COMPONENT
cell surface	0.00116	CELLULAR_COMPONENT
neuronal cell body	0.00301	CELLULAR_COMPONENT
proteinaceous extracellular matrix	0.00569	CELLULAR_COMPONENT
dendrite	0.00843	CELLULAR_COMPONENT
triglyceride catabolic process	5.6e-05	BIOLOGICAL_PROCESSES
positive regulation of high-density lipoprotein particle clearance	0.00012	BIOLOGICAL_PROCESSES
axon guidance	0.0003	BIOLOGICAL_PROCESSES
arginine transport	0.00115	BIOLOGICAL_PROCESSES
nitric oxide mediated signal transduction	0.00126	BIOLOGICAL_PROCESSES
mmu-miR-9-5p	0.011336	MIRNA_ANALYSIS
mmu-miR-223-3p	0.0125392	MIRNA_ANALYSIS
mmu-miR-200c-3p	0.0157791	MIRNA_ANALYSIS
mmu-miR-200b-3p	0.0157791	MIRNA_ANALYSIS
mmu-miR-429-3p	0.0157791	MIRNA_ANALYSIS
Spondylocostal dysostosis (SCD)	0.00538837	DISEASE_ANALYSIS
Carbamoyl phosphate synthetase I deficiency	0.010224	DISEASE_ANALYSIS
Campomelic dysplasia (CD)	0.010224	DISEASE_ANALYSIS
Currarino syndrome	0.010224	DISEASE_ANALYSIS
Pierson syndrome	0.010224	DISEASE_ANALYSIS

## Sheet: Cluster 2 - Fold Changes
Symbol	GeneID	Alias	Description	Slfn3KO vs WT log2FoldChange	Slfn3KO Male vs WT Male log2FoldChange	Slfn3KO Female vs WT Female log2FoldChange	Cluster
Adam19	11492	AL024287|MADDAM|MTLNB|Mltnb	a disintegrin and metallopeptidase domain 19 (meltrin beta)	-0.595723	-0.443225	-0.627401	2
Adcy7	11513	AA407758	adenylate cyclase 7	-0.69023	-0.502221	-0.710173	2
Ager	11596	RAGE	advanced glycosylation end product-specific receptor	-0.441623	-0.0488749	-0.877369	2
Speg	11790	AW125581|Apeg1|BPEG|D1Bwg1450e|SPEGalpha|SPEGbeta|mKIAA1297	SPEG complex locus	-0.609823	-0.354245	-0.632283	2
Apoc3	11814	apo-CIII|apoC-III	apolipoprotein C-III	-0.0812392	0.377653	-1.32235	2
Arhgdib	11857	D4|Gdid4|Ly-GDI	Rho_ GDP dissociation inhibitor (GDI) beta	-0.846556	-0.312513	-1.23593	2
Art2b	11872	ART2.2|ARTC2|Art|Ly92b|Rt-6|Rt6|Rt6-2	ADP-ribosyltransferase 2b	-0.794506	-0.50726	-0.707159	2
Pcdh15	11994	BB078305|ENSMUSG00000046980|Gm9815|Ush1f|av|nmf19	protocadherin 15	-0.636734	-0.197058	-1.24179	2
Bach2	12014	E030004N02Rik	BTB and CNC homology 2	-0.574194	-0.18845	-1.04143	2
Bcl2a1b	12045	A1-b	B cell leukemia/lymphoma 2 related protein A1b	-0.636724	-0.365444	-0.69491	2
Bcl2a1d	12047	A1-d	B cell leukemia/lymphoma 2 related protein A1d	-0.687661	-0.295271	-0.776091	2
Bcl6	12053	Bcl5	B cell leukemia/lymphoma 6	-0.300753	0.17189	-1.40833	2
Bcl2l11	12125	1500006F24Rik|Bim|Bod|bcl2-L-11	BCL2-like 11 (apoptosis facilitator)	-0.216012	0.190776	-0.70852	2
Btg1	12226	AI426953|AW546738	B cell translocation gene 1_ anti-proliferative	-0.282148	0.00155054	-0.609198	2
Btk	12229	AI528679|xid	Bruton agammaglobulinemia tyrosine kinase	-0.758614	-0.225192	-1.22731	2
C4b	12268	C4|Ss	complement component 4B (Chido blood group)	-0.66056	-0.304382	-0.946399	2
Camk4	12326	A430110E23Rik|AI666733|CaMKIV|CaMKIV/Gr|D18Bwg0362e	calcium/calmodulin-dependent protein kinase IV	-0.719578	-0.530101	-0.668323	2
Capg	12332	gCap39|mbh1	capping protein (actin filament)_ gelsolin-like	-0.24709	-0.637154	0.202881	2
Runx3	12399	AML2|Cbfa3|Pebp2a3	runt related transcription factor 3	-0.585757	-0.440794	-0.581042	2
Ctla4	12477	Cd152|Ctla-4|Ly-56	cytotoxic T-lymphocyte-associated protein 4	-0.797312	-0.459938	-0.821402	2
Cd2	12481	LFA-2|Ly-37|Ly37	CD2 antigen	-0.896001	-0.37006	-1.45743	2
Cd37	12493	Tspan26	CD37 antigen	-0.764933	-0.252686	-1.45028	2
Cd48	12506	AI449234|AW610730|BCM1|BLAST|BLAST-1|BLAST1|Bcm-1|MEM-102|SLAMF2|Sgp-60	CD48 antigen	-0.659834	-0.436664	-0.75056	2
Cd53	12508	AI323659|Ox-44|Tspan25	CD53 antigen	-0.981313	-0.356521	-1.32849	2
Cd69	12515	5830438K24Rik|AI452015|AIM|VEA	CD69 antigen	-0.886801	-0.473662	-1.14195	2
Cd72	12517	CD72c|Ly-19|Ly-32|Ly-m19|Lyb-2	CD72 antigen	-0.902294	-0.296994	-1.33923	2
Cd79a	12518	Ig-alpha|Iga|Igalpha|Ly-54|Ly54|mb-1	CD79A antigen (immunoglobulin-associated alpha)	-0.558649	-0.154111	-1.16	2
Cd83	12522	-	CD83 antigen	-0.795316	-0.269664	-1.50523	2
Cd84	12523	A130013D22Rik|CDw84|SLAMF5	CD84 antigen	-0.806588	-0.385243	-1.12806	2
Cd86	12524	B7|B7-2|B7.2|B70|CLS1|Cd28l2|ETC-1|Ly-58|Ly58|MB7|MB7-2|TS/A-2	CD86 antigen	-0.636442	-0.294837	-0.877657	2
Cdk5r1	12569	Cdk5r|D11Bwg0379e|p25|p35	cyclin-dependent kinase 5_ regulatory subunit 1 (p35)	-0.623939	-0.314279	-0.749467	2
Cfh	12628	Mud-1|NOM|Sas-1|Sas1	complement component factor h	-0.0823017	-0.661705	0.430981	2
Chrm4	12672	Chrm-4|M4	cholinergic receptor_ muscarinic 4	-0.706505	-0.65662	-0.64163	2
Coro1a	12721	Clabp|Lmb3|TACO|p57	coronin_ actin binding protein 1A	-0.863475	-0.305022	-1.31796	2
Cmah	12763	-	cytidine monophospho-N-acetylneuraminic acid hydroxylase	-0.610485	-0.180594	-1.24305	2
Cxcr4	12767	CD184|Cmkar4|LESTR|PB-CKR|PBSF/SDF-1|Sdf1r|b2b220Clo	chemokine (C-X-C motif) receptor 4	-0.567698	-0.161528	-1.37028	2
Ccr9	12769	A130091K22Rik|Cmkbr10|GPR-9-6	chemokine (C-C motif) receptor 9	-0.422993	-0.651592	-0.177801	2
Ccr4	12773	C-C CKR-4|CHEMR1|Cmkbr4|LESTR|Sdf1r	chemokine (C-C motif) receptor 4	-0.511464	-0.627445	-0.0654711	2
Ccr5	12774	AM4-7|CD195|Cmkbr5	chemokine (C-C motif) receptor 5	-0.679403	-0.817653	-0.343489	2
Ccr7	12775	CC-CKR-7|CCR-7|CD197|Cdw197|Cmkbr7|EBI1|Ebi1h	chemokine (C-C motif) receptor 7	-0.728394	-0.21484	-1.19738	2
Cnn2	12798	AA408047|AI324678|Calpo2	calponin 2	-0.626187	-0.457717	-0.660656	2
Coch	12810	AW122937|Coch-5B2|D12H14S564E	coagulation factor C homolog (Limulus polyphemus)	-0.861791	-0.339542	-1.13776	2
Cybb	13058	C88302|CGD91-phox|Cgd|Cyd|Nox2|gp91-1|gp91phox	cytochrome b-245_ beta polypeptide	-0.815989	-0.32037	-1.01772	2
Dsc3	13507	5430426I24Rik	desmocollin 3	-0.635501	-0.164035	-0.779007	2
Dusp2	13537	PAC1	dual specificity phosphatase 2	-0.915011	-0.255976	-1.57463	2
Ebf1	13591	Ebf|O/E-1|OE-1|Olf-1|Olf1	early B cell factor 1	-0.379389	-0.0706385	-1.37524	2
S1pr1	13609	AI849002|Edg1|Lpb1|S1p|S1p1	sphingosine-1-phosphate receptor 1	-0.668247	-0.231562	-1.16364	2
S1pr3	13610	AI132464|Edg3|Lpb3|S1p3	sphingosine-1-phosphate receptor 3	-0.83461	-0.239527	-1.44179	2
S1pr4	13611	Edg6|Lpc1|S1p4	sphingosine-1-phosphate receptor 4	-0.853012	-0.389645	-1.14664	2
Egr2	13654	Egr-2|Krox-20|Krox20|NGF1-B|Zfp-25|Zfp-6	early growth response 2	-0.877428	-0.415214	-1.12456	2
Egr3	13655	Pilot	early growth response 3	-0.979274	-0.464792	-1.36062	2
Ptprv	13924	Esp|OST|OST-PTP|mOST-PTP	protein tyrosine phosphatase_ receptor type_ V	-0.624623	-0.38598	-0.550613	2
Celf2	14007	B230218O03|B230345P09Rik|C88023|CELF-2|CUG-BP2|Cugbp2|D230046B21Rik|Etr-3|Napor|Napor-2|mETR-3	CUGBP_ Elav-like family member 2	-0.67441	-0.369263	-0.888986	2
Evl	14026	AI528774	Ena-vasodilator stimulated phosphoprotein	-0.702894	-0.416727	-0.866521	2
Fscn1	14086	AI663989|Fan1|fascin-1	fascin homolog 1_ actin bundling protein (Strongylocentrotus purpuratus)	-0.654295	-0.2427	-1.17442	2
Fcgr2b	14130	AI528646|CD32|F630109E10Rik|Fc[g]RII|FcgRII|Fcgr2|Fcgr2a|Fcr-2|Fcr-3|Ly-17|Ly-m20|LyM-1|Lym-1|fcRII	Fc receptor_ IgG_ low affinity IIb	-0.702274	-0.20618	-1.14671	2
Fli1	14247	EWSR2|Fli-1|SIC-1|Sic1	Friend leukemia integration 1	-0.887401	-0.464403	-1.18364	2
Flt3	14255	B230315G04|CD135|Flk-2|Flk2|Flt-3|Ly72|wmfl	FMS-like tyrosine kinase 3	-0.62523	-0.292726	-0.821521	2
Fut7	14347	AI853193|FTVII|Fuc-TVII|FucT-VII	fucosyltransferase 7	-0.921357	-0.530912	-0.960429	2
Gcsam	14525	Gcet|Gcet2|M17|M17-L	germinal center associated_ signaling and motility	-0.346064	-0.0663253	-1.3327	2
Gdf11	14561	BMP-11|Bmp11	growth differentiation factor 11	-0.655393	-0.344482	-0.789507	2
Gem	14579	AV020497	GTP binding protein (gene overexpressed in skeletal muscle)	-0.657511	-0.385946	-0.728522	2
Ggta1	14594	AW108479|GALT|Gal|Ggta|Ggta-1|alpha Gal|alpha3GalT	glycoprotein galactosyltransferase alpha 1_ 3	-0.817176	-0.448287	-1.03765	2
Gpr83	14608	AW045253|Gir|Gpr72|RP105|RP39|RP82	G protein-coupled receptor 83	-0.662414	-0.121531	-1.11809	2
Gja4	14612	AU020209|AW558810|Cnx37|Cx37|Gja-4	gap junction protein_ alpha 4	-0.660146	-0.358386	-0.741107	2
Gna15	14676	G[a]15|Galpha15	guanine nucleotide binding protein_ alpha 15	-0.762548	-0.438152	-0.739754	2
Gng2	14702	-	guanine nucleotide binding protein (G protein)_ gamma 2	-0.618049	-0.453476	-0.632937	2
Gpc3	14734	OCI-5	glypican 3	0.00547884	-0.706817	0.596302	2
S1pr2	14739	1100001A16Rik|Edg5|Gpcr13|H218|LPb2|S1P2	sphingosine-1-phosphate receptor 2	-0.782069	-0.318502	-1.28651	2
Gpm6b	14758	AI593561|Gpm6|M6B	glycoprotein m6b	-0.715303	-0.390484	-0.805909	2
H2-DMb2	15000	H-2Mb2|H2-Mb2	histocompatibility 2_ class II_ locus Mb2	-0.650403	-0.19584	-1.48247	2
H2-Oa	15001	H-2Oa	histocompatibility 2_ O region alpha locus	-0.63263	-0.195533	-1.28025	2
H2-Q5	15016	H-2Q5|Qa-5|Qa5|Qat-5	histocompatibility 2_ Q region locus 5	-0.634219	-0.380855	-0.702668	2
H2-T24	15042	H-2T24	histocompatibility 2_ T region locus 24	-0.80676	-0.486351	-0.935165	2
Mr1	15064	H2ls	major histocompatibility complex_ class I-related	-0.620177	-0.312423	-0.69768	2
Hcls1	15163	AW213261|HS1	hematopoietic cell specific Lyn substrate 1	-0.840562	-0.446322	-1.18435	2
Ptpn6	15170	70Z-SHP|Hcph|PTPTY-42|Ptp1C|SH-PTP1|SHP-1|hcp|me	protein tyrosine phosphatase_ non-receptor type 6	-0.638834	-0.347975	-0.898779	2
Hhex	15242	Hex|Hex1|Hhex-rs2|Prh|Prhx	hematopoietically expressed homeobox	-0.841335	-0.358759	-1.29778	2
Nr4a1	15370	GFRP1|Gfrp|Hbr-1|Hbr1|Hmr|N10|NGFI-B|NGFIB|NP10|TIS1|TR3|nur77	nuclear receptor subfamily 4_ group A_ member 1	-0.680011	-0.363917	-0.879787	2
Lipc	15450	AI256194|HL|Hpl	lipase_ hepatic	-0.826682	-0.488322	-0.897407	2
Hrh2	15466	-	histamine receptor H2	-0.589257	-0.299374	-0.559185	2
Hsph1	15505	105kDa|AI790491|Hsp105|Hsp110|hsp-E7I|hsp110/105	heat shock 105kDa/110kDa protein 1	-0.0825774	-0.71364	0.366841	2
Icam1	15894	CD54|Icam-1|Ly-47|MALA-2	intercellular adhesion molecule 1	-0.685509	-0.372437	-0.896968	2
Icam2	15896	CD102|Icam-2|Ly-60	intercellular adhesion molecule 2	-0.718087	-0.321661	-1.02977	2
Ier5	15939	-	immediate early response 5	-0.477467	-0.151342	-0.792377	2
Irgm1	15944	Ifggd3|Ifi1|Iigp3|Iipg3|Irgm|LRG-47	immunity-related GTPase family M member 1	-0.161883	-0.595918	0.241332	2
Ifi203	15950	-	interferon activated gene 203	-0.898617	-0.512052	-1.101	2
Ifit2	15958	AV302338|Ifi54|P54	interferon-induced protein with tetratricopeptide repeats 2	-0.332439	-0.620264	-0.512451	2
Ifit3	15959	Ifi49|P49	interferon-induced protein with tetratricopeptide repeats 3	-0.818634	-0.726723	-0.816489	2
Cd79b	15985	B29|Ig-beta|Igb|Igbeta	CD79B antigen	-0.634548	-0.185177	-1.48387	2
Il10	16153	CSIF|Il-10	interleukin 10	-0.704307	-0.378449	-0.534759	2
Il10ra	16154	AW553859|CDw210|CDw210a|Il10r|mIL-10R	interleukin 10 receptor_ alpha	-0.710251	-0.342673	-0.993628	2
Il16	16170	mKIAA4048	interleukin 16	-0.89811	-0.325545	-1.2754	2
Il2rg	16186	CD132|[g]c|gamma(c)|gc|p64	interleukin 2 receptor_ gamma chain	-0.72	-0.424329	-0.906304	2
Il3ra	16188	CD123|CDw123|SUT-1	interleukin 3 receptor_ alpha chain	-0.61808	-0.60394	-0.456395	2
Il5ra	16192	CD125|CDw125|Il5r	interleukin 5 receptor_ alpha	-0.871226	-0.239512	-1.70718	2
Il9r	16199	-	interleukin 9 receptor	-0.708274	-0.278406	-1.1577	2
Inpp5d	16331	SHIP|SHIP-1|SHIP1|SIP-145|p150Ship|s-SHIP	inositol polyphosphate-5-phosphatase D	-0.711711	-0.398188	-0.940304	2
Irf4	16364	AI385587|IRF-4|LSIRF|Spip	interferon regulatory factor 4	-0.690075	-0.227691	-1.00599	2
Itga4	16401	CD49D|Itga4B	integrin alpha 4	-0.694272	-0.266474	-0.950174	2
Itgal	16408	(p180)|Cd11a|LFA-1|LFA-1A|Ly-15|Ly-21	integrin alpha L	-0.845575	-0.375959	-0.98201	2
Itgb2	16414	2E6|AI528527|Cd18|LAD|LCAMB|Lfa1|MF17	integrin beta 2	-0.607604	-0.387936	-0.717548	2
Itgb3	16416	CD61|GP3A|INGRB3	integrin beta 3	-0.628034	-0.354056	-0.75656	2
Junb	16477	-	jun B proto-oncogene	-0.353458	0.044097	-0.848842	2
Kcnab2	16498	F5|I2rf5|Kcnb3|kv-beta-2	potassium voltage-gated channel_ shaker-related subfamily_ beta member 2	-0.722775	-0.444642	-0.827827	2
Napsa	16541	KAP|Kdap|NAP1|SNAPA|pronapsin	napsin A aspartic peptidase	-0.841447	-0.281507	-1.27306	2
Klf2	16598	Lklf	Kruppel-like factor 2 (lung)	-0.629689	-0.286125	-0.905154	2
Hivep3	16656	2900056N03Rik|A130075N07|AI848000|E030045D18Rik|KBP-1|KBP1|Krc|Rc|Schnurri-3|Shn3|Zas3	human immunodeficiency virus type I enhancer binding protein 3	-0.617782	-0.284142	-0.733513	2
Aff3	16764	3222402O04Rik|A730046J16|LAF-4|Laf4	AF4/FMR2 family_ member 3	-0.682317	-0.211025	-1.37204	2
Laptm5	16792	E3	lysosomal-associated protein transmembrane 5	-0.726865	-0.349882	-1.12174	2
Lck	16818	Hck-3|Lsk|Lskt|p56<lck>|p56Lck	lymphocyte protein tyrosine kinase	-0.605987	-0.447061	-0.669388	2
Lef1	16842	3000002B05|AI451430|Lef-1	lymphoid enhancer binding factor 1	-0.734139	-0.266673	-1.34197	2
Lmo2	16909	Rbtn-2|Rbtn2|Rhom-2|Ttg2	LIM domain only 2	-0.93091	-0.507047	-1.16186	2
Sh2b3	16923	AI429800|Lnk	SH2B adaptor protein 3	-0.448368	-0.227937	-0.684894	2
Lrmp	16970	D6Int3|D6Int4|D6Int5|D6Int7|D6Int8|Jaw1	lymphoid-restricted membrane protein	-0.696802	-0.358272	-0.981558	2
Lsp1	16985	Lsp-1|WP34|p50|pp52	lymphocyte specific 1	-0.806221	-0.499277	-0.97965	2
Lta	16992	LT|LT-[a]|LT-alpha|LT[a]|LTalpha|Ltx|TNF-beta|TNFSF1|Tnfb|Tnfsf1b|hlb382	lymphotoxin A	-0.692932	-0.254414	-1.1919	2
Ltb	16994	AI662801|LTbeta|Tnfc|Tnfsf3|p33	lymphotoxin B	-0.968383	-0.284667	-1.6852	2
Ltf	17002	Csp82|Lf|MMS10R|Ms10r	lactotransferrin	-0.352236	-0.698216	0.006338	2
Ly6d	17068	Ly-61|Ly61|Thb	lymphocyte antigen 6 complex_ locus D	-0.73907	-0.26947	-1.18815	2
Cd180	17079	F630107B15|Ly78|RP105	CD180 antigen	-0.628363	-0.200989	-1.21911	2
Ly86	17084	MD-1|MD1	lymphocyte antigen 86	-0.921287	-0.324857	-1.27169	2
Ly9	17085	AI893573|CD229|Lgp100|Ly-9|SLAMF3|T100	lymphocyte antigen 9	-0.938187	-0.451332	-1.31475	2
Lyl1	17095	Lyl-1|bHLHa18	lymphoblastomic leukemia 1	-0.954424	-0.282755	-1.7026	2
Lyz2	17105	AI326280|Lys|Lysm|Lyzs|Lzm|Lzm-s1|Lzp	lysozyme 2	-0.668403	-0.230317	-0.98514	2
Madcam1	17123	AV211525	mucosal vascular addressin cell adhesion molecule 1	-0.395416	-0.084345	-1.30524	2
Mef2c	17260	5430401D19Rik|9930028G15Rik|AV011172|Mef2	myocyte enhancer factor 2C	-0.611799	-0.177644	-1.46121	2
Mfge8	17304	AA408458|AI325141|MFG-E8|MP47|Mfgm|P47|SED1|lactadherin	milk fat globule-EGF factor 8 protein	-0.621466	-0.211487	-1.19517	2
Mfng	17305	AW546563	MFNG O-fucosylpeptide 3-beta-N-acetylglucosaminyltransferase	-0.682078	-0.32189	-0.949967	2
Clec4d	17474	Clecsf8|Mpcl|mcl	C-type lectin domain family 4_ member d	-0.621652	-0.159399	-0.809731	2
Msn	17698	C78546	moesin	-0.886963	-0.318721	-1.24285	2
Mx2	17858	AI528743|Mx-2	MX dynamin-like GTPase 2	-1.09026	-1.22504	-0.847624	2
Mybl1	17864	A-myb|G1-419-6|repro9	myeloblastosis oncogene-like 1	-0.627497	-0.188055	-0.985862	2
Gadd45b	17873	AI323528|Myd118	growth arrest and DNA-damage-inducible 45 beta	-0.42227	-0.216558	-0.634502	2
Myo5a	17918	9630007J19Rik|AI413174|AI661011|Dbv|MVa|Myo5|MyoVA|Sev-1|d|d-120J|flail|flr	myosin VA	-0.745803	-0.254766	-1.07898	2
Nab2	17937	AI451907	Ngfi-A binding protein 2	-0.162538	0.406627	-0.938174	2
Ncf1	17969	NCF-47K|NOXO2|Ncf-1|p47-phox|p47<phox>|p47phox	neutrophil cytosolic factor 1	-0.883977	-0.381943	-1.08138	2
Ncf4	17972	AI451400|p40phox	neutrophil cytosolic factor 4	-0.895702	-0.474799	-1.13823	2
Nfkb2	18034	NF-kappaB2|lyt|p49|p49/p100|p50B|p52	nuclear factor of kappa light polypeptide gene enhancer in B cells 2_ p49/p100	-0.195943	0.153898	-0.654131	2
Nfkbie	18037	I-kappa-B-epsilon|IKBE|IkB-E|NF-kappa-BIE|ikB-epsilon	nuclear factor of kappa light polypeptide gene enhancer in B cells inhibitor_ epsilon	-0.617839	-0.346606	-0.817266	2
Ngfr	18053	LNGFR|Tnfrsf16|p75|p75NGFR|p75NTR	nerve growth factor receptor (TNFR superfamily_ member 16)	-0.639186	-0.183524	-0.940352	2
Nsg2	18197	-	neuron specific gene family member 2	-0.592005	-0.18656	-0.984446	2
Ntrk3	18213	AW125844|Ntrk3_tv3|TrkC	neurotrophic tyrosine kinase_ receptor_ type 3	-0.789779	-0.278794	-1.24443	2
Reg3b	18489	HIP|PAP1|Pap|REG-III	regenerating islet-derived 3 beta	-0.150349	-0.65532	0.280084	2
Pax5	18507	BSAP|EBB-1|KLP|Pax-5	paired box 5	-0.544378	-0.143214	-1.73993	2
Pdcd1	18566	Ly101|PD-1|Pdc1	programmed cell death 1	-0.816151	-0.338281	-1.1606	2
Pde4b	18578	Dpde4|R74983|dunce	phosphodiesterase 4B_ cAMP specific	-0.592131	-0.457263	-0.503034	2
Enpp1	18605	4833416E15Rik|AI428932|C76301|CD203c|E-NPP 1|E-NPP1|Ly-41|M6S1|NPP1|Npps|PC-1|Pca|Pca-1|Pdnp1|ttw|twy	ectonucleotide pyrophosphatase/phosphodiesterase 1	-0.608093	-0.262063	-0.986924	2
Cfp	18636	BCFG|Pfc	complement factor properdin	-0.607789	-0.331707	-0.774408	2
Pik3cd	18707	2410099E07Rik|2610208K16Rik|AW545373|p110delta	phosphatidylinositol 3-kinase catalytic delta polypeptide	-0.721723	-0.434438	-0.900797	2
Pip4k2a	18718	AW742916|Pip5k2a	phosphatidylinositol-5-phosphate 4-kinase_ type II_ alpha	-0.711852	-0.351984	-1.02642	2
Pirb	18733	Gp91|LIR-3|Lilrb3|PIR-B	paired Ig-like receptor B	-0.666648	-0.381484	-0.747346	2
Prkcb	18751	A130082F03Rik|PKC-Beta|Pkcb|Prkcb1|Prkcb2	protein kinase C_ beta	-0.919856	-0.29921	-1.35773	2
Prkcq	18761	A130035A12Rik|AW494342|PKC-0|PKC-theta|PKCtheta|Pkcq	protein kinase C_ theta	-0.83359	-0.506195	-0.933818	2
Pkib	18768	Pkibeta|Prkacn2	protein kinase inhibitor beta_ cAMP dependent_ testis specific	-0.596663	-0.23519	-0.876787	2
Lcp1	18826	AW536232|D14Ertd310e|LCP-1|Pls2|pp65	lymphocyte cytosolic protein 1	-0.841496	-0.400684	-0.988808	2
Pou2af1	18985	BOB.1|Bob-1|Bob1|OBF-1|OBF.1|OCA-B|OCAB	POU domain_ class 2_ associating factor 1	-0.576974	-0.149672	-1.55549	2
Pou2f2	18987	Oct-2|Oct2a|Oct2b|Otf-2|Otf2	POU domain_ class 2_ transcription factor 2	-0.699073	-0.240157	-1.26626	2
Srgn	19073	Prg|Prg1|Sgc	serglycin	-0.622599	-0.360954	-0.804291	2
Prg2	19074	MBP|mMBP|mMBP-1	proteoglycan 2_ bone marrow	-0.73397	-0.304358	-0.9848	2
Mapk11	19094	P38b|Prkm11|Sapk2|Sapk2b|p38-2|p38beta|p38beta2	mitogen-activated protein kinase 11	-0.805621	-0.323042	-1.30337	2
Prss12	19142	Bssp-3|motopsin	protease_ serine 12 neurotrypsin (motopsin)	-0.806343	-0.2585	-1.29723	2
Ptafr	19204	PAFR	platelet-activating factor receptor	-0.48268	-0.0348971	-1.28758	2
Ptgir	19222	IP|PGI2	prostaglandin I receptor (IP)	-0.587343	-0.178198	-0.651531	2
Ptk2b	19229	CADTK|CAKB|CAKbeta|E430023O05Rik|FADK2|FAK2|PYK2|Raftk	PTK2 protein tyrosine kinase 2 beta	-0.269955	-0.00127573	-0.593744	2
Ptp4a3	19245	AV088979|Prl-3|pPtp4a3	protein tyrosine phosphatase 4a3	-0.718652	-0.308878	-0.890927	2
Ptprc	19264	B220|CD45R|Cd45|L-CA|Ly-5|Lyt-4|T200|loc	protein tyrosine phosphatase_ receptor type_ C	-0.797643	-0.363807	-0.971283	2
Ptprcap	19265	AI605264|CD-45-AP|LPAP|LSM-1	protein tyrosine phosphatase_ receptor type_ C polypeptide-associated protein	-0.902744	-0.415296	-1.43634	2
Qk	19317	1110003F05Rik|1500005P18|QkI|l(17)-1Wis|l17Wis1	quaking	-0.79659	-0.346496	-1.23846	2
Rac2	19354	AI323801|AI452260	RAS-related C3 botulinum substrate 2	-0.847496	-0.349732	-1.1542	2
Rasgrp2	19395	CDC25L|Caldaggef1	RAS_ guanyl releasing protein 2	-0.935403	-0.295225	-1.46086	2
Rasal1	19415	MRASAL	RAS protein activator like 1 (GAP1 like)	-0.874687	-0.422692	-1.03539	2
Rasgrp1	19419	Rasgrp	RAS guanyl releasing protein 1	-0.659668	-0.461529	-0.695978	2
Rdh16	19683	CRAD|CRAD1|Rdh6	retinol dehydrogenase 16	-0.534282	-0.687141	-0.406903	2
Rdx	19684	AA516625	radixin	-0.615541	-0.447522	-0.611973	2
Reg3g	19695	AI449515	regenerating islet-derived 3 gamma	-0.216604	-0.667294	0.195597	2
Rel	19696	c-Rel	reticuloendotheliosis oncogene	-0.608459	-0.454529	-0.601892	2
Relb	19698	shep	avian reticuloendotheliosis viral (v-rel) oncogene related B	-0.274012	0.0908989	-0.722454	2
Rfx2	19725	5430432H19Rik	regulatory factor X_ 2 (influences HLA class II expression)	-0.70255	-0.235177	-1.13212	2
Trim30a	20128	Rpt-1|Rpt1|Trim30	tripartite motif-containing 30A	-0.942942	-0.788694	-0.95886	2
Ryr1	20190	AI528790|RYR-1|Ryr|skrr	ryanodine receptor 1_ skeletal muscle	-0.833134	-0.350111	-1.19634	2
S100a4	20198	18A2|42a|Capl|FSp1|Mts1|PeL98|metastasin|pk9a	S100 calcium binding protein A4	-0.613825	-0.274262	-0.769514	2
Satb1	20230	2610306G12Rik|AW413156	special AT-rich sequence binding protein 1	-0.830955	-0.237067	-1.4486	2
Scd2	20250	Mir5114|Scd-2|mir-5114|swty	stearoyl-Coenzyme A desaturase 2	0.0192205	-0.718257	0.75409	2
Sell	20343	AI528707|CD62L|L-selectin|LECAM-1|Lnhr|Ly-22|Ly-m22|Lyam-1|Lyam1	selectin_ lymphocyte	-0.596683	-0.189665	-0.89482	2
Sema4d	20354	CD100|Semacl2|Semaj|Semcl2|coll-4	sema domain_ immunoglobulin domain (Ig)_ transmembrane domain (TM) and short cytoplasmic domain_ (semaphorin) 4D	-0.682223	-0.476173	-0.738043	2
Spi1	20375	Dis-1|Dis1|PU.1|Sfpi-1|Sfpi1|Spi-1|Tcfpu1|Tfpu.1	spleen focus forming virus (SFFV) proviral integration oncogene	-0.682122	-0.313368	-1.00552	2
Sh2d1a	20400	Gm686|SAP	SH2 domain containing 1A	-0.756923	-0.263452	-1.10417	2
St8sia1	20449	9330109E03Rik|GD3S|Sia-T|Siat8|Siat8a	ST8 alpha-N-acetyl-neuraminide alpha-2_8-sialyltransferase 1	-0.616325	-0.20551	-0.952104	2
St8sia4	20452	PST|PST-1|SIAT8-D|ST8SiaIV|Siat8d	ST8 alpha-N-acetyl-neuraminide alpha-2_8-sialyltransferase 4	-0.649323	-0.373439	-0.806041	2
Sipa1	20469	Spa1	signal-induced proliferation associated gene 1	-0.894087	-0.355287	-1.23085	2
Sla	20491	Slap|Slap-1	src-like adaptor	-0.800829	-0.528873	-0.888782	2
Slc2a3	20527	AA408729|AL023014|AL024341|AU040424|C78366|Glut-3|Glut3	solute carrier family 2 (facilitated glucose transporter)_ member 3	-0.616164	-0.383516	-0.688736	2
Slfn1	20555	AV316259	schlafen 1	-0.769647	-0.339924	-1.03049	2
Slfn2	20556	Shlf2	schlafen 2	-0.970226	-0.681273	-1.08924	2
Slfn3	20557	-	schlafen 3	-0.682248	-0.171453	-0.938392	2
Slfn4	20558	AI450778	schlafen 4	-0.734875	-0.824881	-0.576038	2
Snai1	20613	AI194338|Sna|Sna1|Snail|Snail1	snail family zinc finger 1	-0.646648	-0.241491	-0.747813	2
Snn	20621	2810407J07Rik|AI848521|AW547286	stannin	-0.746706	-0.245771	-1.08359	2
Sox8	20681	-	SRY (sex determining region Y)-box 8	-0.953919	-0.38509	-1.18907	2
Serpina1e	20704	Dom5|PI5|Spi1-5	serine (or cysteine) peptidase inhibitor_ clade A_ member 1E	-0.700829	-0.216247	-1.25727	2
Sprr1a	20753	AI528815|SPR1a|mSPRR1A	small proline-rich protein 1A	-0.663172	-0.503627	-0.62364	2
Sqle	20775	AI323792	squalene epoxidase	-0.239486	-0.632074	0.110255	2
Stat4	20849	-	signal transducer and activator of transcription 4	-0.679251	-0.397091	-0.810781	2
Stra6	20897	AI891933	stimulated by retinoic acid gene 6	-0.373565	-0.0942503	-1.12774	2
Syt1	20979	AW124717|G630098F17Rik|SytI	synaptotagmin I	-0.668698	-0.254028	-0.855018	2
Tcf7	21414	AI465550|TCF-1|Tcf1	transcription factor 7_ T cell specific	-0.611969	-0.370036	-0.754083	2
Zeb1	21417	3110032K11Rik|AREB6|BZP|MEB1|Nil2|TCF-8|Tcf18|Tcf8|Tw|ZEB|Zfhep|Zfhx1a|Zfx1a|Zfx1ha|[delta]EF1	zinc finger E-box binding homeobox 1	-0.74255	-0.311412	-1.10405	2
Tfeb	21425	Tcfeb|bHLHe35	transcription factor EB	-0.219893	0.0723316	-0.633428	2
Tgfb1	21803	TGF-beta1|TGFbeta1|Tgfb|Tgfb-1	transforming growth factor_ beta 1	-0.626313	-0.28429	-0.952203	2
Tnf	21926	DIF|TNF-a|TNF-alpha|TNFSF2|TNFalpha|Tnfa|Tnfsf1a	tumor necrosis factor	-0.675739	-0.448067	-0.635277	2
Cd40	21939	AI326936|Bp50|GP39|HIGM1|IGM|IMD3|T-BAM|TRAP|Tnfrsf5|p50	CD40 antigen	-0.823343	-0.344331	-1.27994	2
Cd27	21940	S152|Tnfrsf7|Tp55	CD27 antigen	-0.703786	-0.347466	-0.949711	2
Tnfsf11	21943	Ly109l|ODF|OPG|OPGL|RANKL|Trance	tumor necrosis factor (ligand) superfamily_ member 11	-0.606486	-0.159847	-1.30808	2
Cd40lg	21947	CD154|CD40-L|Cd40l|HIGM1|IGM|IMD3|Ly-62|Ly62|T-BAM|TRAP|Tnfsf5|gp39	CD40 ligand	-0.637713	-0.274102	-0.621866	2
Tnfsf8	21949	CD153|CD30LG|Cd30l	tumor necrosis factor (ligand) superfamily_ member 8	-0.786726	-0.394621	-0.864317	2
Traf1	22029	4732496E14Rik	TNF receptor-associated factor 1	-0.768556	-0.492994	-0.865567	2
Traf5	22033	-	TNF receptor-associated factor 5	-0.677439	-0.439811	-0.757137	2
Ttn	22138	1100001C23Rik|2310036G12Rik|2310057K23Rik|2310074I15Rik|AF006999|AV006427|D330041I19Rik|D830007G01Rik|L56|mdm|shru	titin	-0.72083	-0.232053	-1.11337	2
Upk3a	22270	1110017C07Rik|UP3a|UPIII|Upk3	uroplakin 3A	-0.621885	-0.493123	-0.595881	2
Vcam1	22329	CD106|Vcam-1	vascular cell adhesion molecule 1	-0.614971	-0.182065	-0.975851	2
Vpreb3	22364	8HS-20|AI528709|Vpreb-3	pre-B lymphocyte gene 3	-0.593392	-0.147513	-1.70594	2
Trpv2	22368	GRC|OTRPC2|VRL-1|Vrl1	transient receptor potential cation channel_ subfamily V_ member 2	-0.654783	-0.251845	-1.05101	2
Was	22376	U42471|Wasp	Wiskott-Aldrich syndrome homolog (human)	-0.868572	-0.402686	-1.30558	2
Fmnl3	22379	2700073B04Rik|FBP11|Wbp3|mKIAA2014	formin-like 3	-0.865265	-0.282117	-1.27084	2
Slc6a18	22598	B0AT3|D630001K16Rik|Xt2|Xtrp2	solute carrier family 6 (neurotransmitter transporter)_ member 18	-0.709731	-0.74161	-0.550138	2
Map3k19	22625	Ysk4	mitogen-activated protein kinase kinase kinase 19	-0.700989	-0.306718	-0.83278	2
Ikzf1	22778	5832432G11Rik|Ikaros|LyF-1|Zfpn1a1|Znfn1a1|hlk-1|mKIAA4227	IKAROS family zinc finger 1	-0.877457	-0.313762	-1.27585	2
Ikzf3	22780	5830411O07Rik|Aiolos|Zfpn1a3|Znfn1a3	IKAROS family zinc finger 3	-0.832433	-0.36185	-0.999452	2
Akt3	23797	AI851531|D930002M15Rik|Nmf350	thymoma viral proto-oncogene 3	-0.76185	-0.565492	-0.699724	2
Cd52	23833	AI463198|B7|B7-Ag|CAMPATH-1|CLS1|MB7	CD52 antigen	-0.852451	-0.313448	-1.20582	2
Def6	23853	2410003F05Rik|6430538D02Rik|AV094905|Ibp|Slat|Slat2|Slat6	differentially expressed in FDCP 6	-0.620338	-0.337403	-0.818223	2
Ets1	23871	AI196000|AI448617|D230050P06|Ets-1|Tpl1	E26 avian leukemia oncogene 1_ 5' domain	-0.807875	-0.51833	-0.948489	2
Sh2b2	23921	Aps	SH2B adaptor protein 2	-0.621071	-0.22565	-1.03192	2
Lynx1	23936	AI838844|SLURP-2	Ly6/neurotoxin 1	-0.597315	-0.40392	-0.568434	2
Oas1g	23960	AI449562|L2|Mmu-L|Mmu-L2|Oas1b|Oias-1|Oias1	2'-5' oligoadenylate synthetase 1G	-0.805457	-0.70076	-0.818767	2
Oas1b	23961	Flv|L1|Mmu-L1|Oas1|Oias-2|Oias2|Wnv	2'-5' oligoadenylate synthetase 1B	-1.07356	-0.692328	-1.20224	2
Oasl2	23962	M1204|Mmu-OASL|Oasl	2'-5' oligoadenylate synthetase-like 2	-0.673591	-0.681258	-0.629752	2
Pacsin1	23969	A830061D09Rik|H74|mKIAA1379|syndapin	protein kinase C and casein kinase substrate in neurons 1	-0.8143	-0.380118	-1.12147	2
Sh3bp5	24056	AI606498|SH3BP-5|Sab	SH3-domain binding protein 5 (BTK-associated)	-0.808962	-0.19942	-1.70648	2
Usp18	24110	1110058H21Rik|AW047653|UBP43|Ubp15	ubiquitin specific peptidase 18	-0.69262	-0.649834	-0.619401	2
Fgd2	26382	Tcd-2|Tcd2|ZFYVE4|tcs-2|tcs2	FYVE_ RhoGEF and PH domain containing 2	-0.701464	-0.375381	-0.892676	2
Map3k8	26410	Cot|Cot/Tpl2|Est|Estf|Tpl-2|Tpl2|c-COT	mitogen-activated protein kinase kinase kinase 8	-0.795594	-0.445711	-0.903393	2
Map4k1	26411	Hpk1|mHPK1	mitogen-activated protein kinase kinase kinase kinase 1	-0.95457	-0.351487	-1.35225	2
Map4k2	26412	AI385662|BL44|GCK|Rab8ip	mitogen-activated protein kinase kinase kinase kinase 2	-0.680397	-0.379058	-0.928434	2
Psg18	26438	Cea-3|Cea3|mmCGM6	pregnancy specific glycoprotein 18	-0.770342	-0.467777	-0.724886	2
Slc7a11	26570	9930009M05Rik|AI451155|sut|xCT	solute carrier family 7 (cationic amino acid transporter_ y+ system)_ member 11	-0.773946	-0.455567	-0.846365	2
Tspan32	27027	AW208513|Art-1|BB235973|D7Wsu37e|Phemx|Tssc6	tetraspanin 32	-0.584441	-0.165321	-1.29262	2
Ermap	27028	AA409279|AI666418	erythroblast membrane-associated protein	-0.684693	-0.327233	-0.670882	2
Irf5	27056	AW491843|mirf5	interferon regulatory factor 5	-0.731437	-0.365769	-1.03189	2
Slamf1	27218	4933415F16|AA177906|CD150|CDw150|ESTM51|IPO-3|Slam	signaling lymphocytic activation molecule family member 1	-0.926286	-0.442584	-1.16664	2
Dok3	27261	AI450713|Dokl	docking protein 3	-0.715358	-0.222554	-1.38812	2
Pdk4	27273	AV005916	pyruvate dehydrogenase kinase_ isoenzyme 4	-0.291126	0.000233813	-1.22216	2
Slamf6	30925	KAL1|KAL1b|Ly108|NTB-A|NTBA|SF2000	SLAM family member 6	-0.721983	-0.212775	-1.56871	2
Bin1	30948	ALP-1|Amphl|BRAMP-2|SH3P9	bridging integrator 1	-0.910464	-0.480093	-1.26901	2
Icosl	50723	AU044799|B7-H2|B7RP-1|B7h|BG071784|GI50|GL50|GL50-B|ICOS-L|Icoslg|LICOS|Ly115l|mKIAA0653	icos ligand	-0.636927	-0.340321	-0.912499	2
Parp8	52552	2810430O08Rik|ARTD16|D13Ertd275e	poly (ADP-ribose) polymerase family_ member 8	-0.772492	-0.436023	-0.938097	2
Ccdc69	52570	2210021E03Rik|D11Ertd461e	coiled-coil domain containing 69	-0.669842	-0.408331	-0.735025	2
Ifi27	52668	1110013J02Rik|2900026P10Rik|D12Ertd647e|ISG12a|Ifi27l1	interferon_ alpha-inducible protein 27	-0.403233	-0.0388721	-0.927924	2
Gramd1a	52857	1300003M23Rik|AI415002|AW547240|D7Bwg0611e	GRAM domain containing 1A	-0.598445	-0.441247	-0.627187	2
Batf	53314	B-ATF|SFA-2	basic leucine zipper transcription factor_ ATF-like	-0.792676	-0.443769	-0.920766	2
Vamp5	53620	AF119384|Camp	vesicle-associated membrane protein 5	-0.356088	0.0208723	-0.82287	2
Map3k14	53859	Nik|aly	mitogen-activated protein kinase kinase kinase 14	-0.381113	-0.124175	-0.634861	2
Irf7	54123	-	interferon regulatory factor 7	-0.607139	-0.388721	-0.753508	2
Icos	54167	AILIM|CCLP|CRP-1|H4|Ly115	inducible T cell co-stimulator	-0.808345	-0.487227	-0.847048	2
Sept1	54204	Diff6|Pnutl3	septin 1	-0.70241	-0.381874	-0.955038	2
Rassf5	54354	1300019G20Rik|Maxp1|Nore1|Nore1A|Nore1B|Rapl	Ras association (RalGDS/AF-6) domain family member 5	-0.759522	-0.486793	-0.880076	2
Chst2	54371	AI428561|AW121776|C130041E03Rik|Chts2|GST-2|GlcNAc6ST|Gn6st	carbohydrate sulfotransferase 2	-0.727507	-0.272928	-1.16847	2
Apbb1ip	54519	9930118P07Rik|Prp48	amyloid beta (A4) precursor protein-binding_ family B_ member 1 interacting protein	-0.6374	-0.325899	-0.861247	2
Atp8b2	54667	Id	ATPase_ class I_ type 8B_ member 2	-0.594906	-0.458781	-0.579794	2
Plxnc1	54712	2510048K12Rik|AW742158|CD232|Vespr	plexin C1	-0.746231	-0.34875	-1.04908	2
Syt8	55925	-	synaptotagmin VIII	-0.708216	-0.175716	-1.34361	2
Camkk1	55984	AI846603|CaMKKalpha|Camkk	calcium/calmodulin-dependent protein kinase kinase 1_ alpha	-0.765772	-0.5189	-0.73913	2
Msln	56047	MPF	mesothelin	-1.09665	-0.37346	-1.65355	2
Plek	56193	2010300B13Rik	pleckstrin	-0.880537	-0.342856	-1.17135	2
Amotl2	56332	AW549739|C79691|Lccp|MASCOT|mKIAA0989	angiomotin-like 2	-0.208098	0.355339	-1.06931	2
Rrad	56437	REM3|Rad	Ras-related associated with diabetes	-0.771836	-0.220374	-1.36822	2
Cyp2d22	56448	2D22	cytochrome P450_ family 2_ subfamily d_ polypeptide 22	-0.253575	0.183319	-1.12101	2
Rgs19	56470	2610042F04Rik|AI324841|AW547781|GAIP	regulator of G-protein signaling 19	-0.821955	-0.38312	-1.22867	2
Srpk3	56504	Mssk1|Stk23	serine/arginine-rich protein specific kinase 3	-0.485265	-0.124417	-1.31097	2
Sept6	56526	2810035H17Rik|C920001C06Rik|Sep6|mKIAA0128	septin 6	-0.760165	-0.506847	-0.872007	2
Gpr132	56696	G2a	G protein-coupled receptor 132	-0.626394	-0.374702	-0.759422	2
Clcf1	56708	BSF-3|Bsf3|CLC|NNT-1	cardiotrophin-like cytokine factor 1	-0.829148	-0.364741	-1.22419	2
Lat2	56743	AW125574|LAB|NTAL|WSCR5|Wbscr15|Wbscr5	linker for activation of T cells family_ member 2	-0.783186	-0.347544	-1.26631	2
Stap1	56792	AI586015|Brdg1|STAP-1	signal transducing adaptor family member 1	-0.843975	-0.363296	-1.31167	2
Slc37a2	56857	G3PP|Slc37a1|cI-2|ci2	solute carrier family 37 (glycerol-3-phosphate transporter)_ member 2	-0.675386	-0.345757	-0.825398	2
Ehd3	57440	Ehd2	EH-domain containing 3	-0.695555	-0.278017	-1.09983	2
Fmnl1	57778	8030453N10Rik|AI553564|Fmnl|Fnrl|Frls	formin-like 1	-0.881558	-0.47464	-1.18916	2
Angptl4	57875	Arp4|Bk89|Fiaf|Hfarp|Ng27|Pgar|Pgarg|Pp1158	angiopoietin-like 4	-0.586416	-0.139553	-1.00772	2
Tnfrsf13b	57916	1200009E08Rik|Taci	tumor necrosis factor receptor superfamily_ member 13b	-0.665552	-0.28355	-0.912584	2
Rsad2	58185	2510004L01Rik|Vig1|cig5	radical S-adenosyl methionine domain containing 2	-0.796058	-1.00816	-0.57569	2
Sh3kbp1	58194	1200007H22Rik|1700125L08Rik|5830464D22Rik|AI447724|IN85|Ruk|Seta	SH3-domain kinase binding protein 1	-0.772213	-0.444969	-0.962362	2
Pdcd1lg2	58205	B7-DC|Btdc|F730015O22Rik|PD-L2	programmed cell death 1 ligand 2	-0.639458	-0.346634	-0.717711	2
Pmaip1	58801	Noxa	phorbol-12-myristate-13-acetate-induced protein 1	-0.404155	0.0860653	-0.93339	2
Treh	58866	2210412M19Rik	trehalase (brush-border membrane glycoprotein)	-0.360587	0.0278966	-1.01044	2
Ms4a4b	60361	AI463180|Chandra|Ly116	membrane-spanning 4-domains_ subfamily A_ member 4B	-0.864949	-0.662303	-0.849588	2
Il21r	60504	NILR	interleukin 21 receptor	-0.906861	-0.346359	-1.25355	2
Il21	60505	IL-21	interleukin 21	-0.831358	-0.341688	-1.03594	2
Trp53inp1	60599	2700057G22Rik|SIP|SIP18|SIP27|Stinp|Teap	transformation related protein 53 inducible nuclear protein 1	-0.259162	0.0160163	-0.594423	2
Kcnq1ot1	63830	Kvlqt1-as|Lit1|Tssc8	KCNQ1 overlapping transcript 1	-0.66088	-0.330446	-0.702667	2
Fam129a	63913	AI256368|AU019833|Niban	family with sequence similarity 129_ member A	-0.277166	-0.732623	0.290361	2
Cables1	63955	Cables|ik3-1	CDK5 and Abl enzyme substrate 1	-0.330583	0.063666	-0.735602	2
Oxct2a	64059	Oxct|Oxct2|Scot|Scot-t1	3-oxoacid CoA transferase 2A	-0.624618	-0.27787	-0.706383	2
Parvg	64099	AI413459	parvin_ gamma	-0.84789	-0.270357	-1.3546	2
Ms4a4c	64380	5830413L19Rik|AI449185|Ms4a9	membrane-spanning 4-domains_ subfamily A_ member 4C	-0.466253	-0.113594	-1.21347	2
Fcamr	64435	-	Fc receptor_ IgA_ IgM_ high affinity	-0.599023	-0.193128	-1.19085	2
Izumo1r	64931	0910001L11Rik|C86255|Folbp3|Folr4|Juno	IZUMO1 receptor_ JUNO	-0.950099	-0.368087	-1.58375	2
Ranbp17	66011	-	RAN binding protein 17	-0.645136	-0.182297	-0.939506	2
Ypel3	66090	0610043B10Rik|1190001G19Rik|Suap	yippee-like 3 (Drosophila)	-0.155291	0.266632	-0.781985	2
Susd3	66329	1700017I11Rik|2810440J20Rik	sushi domain containing 3	-0.730877	-0.298813	-1.1653	2
1700020L24Rik	66330	-	RIKEN cDNA 1700020L24 gene	-0.603789	-0.220266	-0.631427	2
Ccdc96	66717	4921513E08Rik	coiled-coil domain containing 96	-0.664	-0.679538	-0.381798	2
Lrrk2	66725	4921513O20Rik|9330188B09Rik|AW561911|D630001M17Rik|Gm927|cI-46	leucine-rich repeat kinase 2	-0.639376	-0.207025	-1.20878	2
4933404O12Rik	66752	AW494809	RIKEN cDNA 4933404O12 gene	-0.609174	-0.59473	-0.492901	2
4933411K16Rik	66765	-	RIKEN cDNA 4933411K16 gene	-0.640399	-0.216097	-0.560045	2
Zcchc18	66995	1500031H04Rik|Sizn2	zinc finger_ CCHC domain containing 18	-0.638809	-0.33322	-0.768022	2
Slc25a53	67062	2310046F18Rik|2810402A17Rik|AI448995|AI841128|Mcart6	solute carrier family 25_ member 53	-0.620249	-0.319393	-0.819455	2
Gp2	67133	2310037I18Rik|AV060639	glycoprotein 2 (zymogen granule membrane)	-0.903723	-0.324802	-1.56338	2
Plekho1	67220	2810052M02Rik|CKIP-1|Ckip1|JZA-20|Jza2	pleckstrin homology domain containing_ family O member 1	-0.656078	-0.309548	-0.979658	2
Ankrd33b	67434	0610012A05Rik|3021401C12Rik|5730557B15Rik	ankyrin repeat domain 33B	-0.607949	-0.240151	-0.657806	2
Slc47a1	67473	1300013J15Rik|AI036982|MATE1|mMATE1	solute carrier family 47_ member 1	-0.412063	-0.0945031	-1.0188	2
Ero1lb	67475	1300013B24Rik|1700065B09Rik|AI447560|ero1-beta	ERO1-like beta (S. cerevisiae)	-0.727669	-0.458982	-0.958068	2
Ubxn11	67586	4930506L07Rik|D4Bwg1540e|Soc|Soci|Ubxd5	UBX domain protein 11	-0.798825	-0.460012	-0.898911	2
Tespa1	67596	5830405N20Rik|A430001F24Rik|AI450549	thymocyte expressed_ positive selection associated 1	-0.65692	-0.294759	-0.949048	2
Bend5	67621	2310026E23Rik	BEN domain containing 5	-0.769774	-0.272475	-1.2743	2
4930523C07Rik	67647	-	RIKEN cDNA 4930523C07 gene	-0.6799	-0.372925	-0.857665	2
Samsn1	67742	4930571B16Rik|930571B16Rik|Hacs1|SLy2	SAM domain_ SH3 domain and nuclear localization signals_ 1	-0.893693	-0.411562	-1.30035	2
Rtp4	67775	5830458K16Rik|Ifrg28	receptor transporter protein 4	-0.814826	-0.560656	-0.935262	2
Limd2	67803	0610025L06Rik|AI413966	LIM domain containing 2	-0.810482	-0.290831	-1.25161	2
Asprv1	67855	2300003P22Rik|AA986851|SASP|SASPase|Taps	aspartic peptidase_ retroviral-like 1	-0.491961	-0.640033	-0.190357	2
Cysrt1	67859	2310002J15Rik|AV023762	cysteine rich tail 1	-0.667791	-0.441932	-0.655305	2
Ppm1m	67905	2810423O19Rik|AW610647|C77250|PP2Ceta	protein phosphatase 1M	-0.633411	-0.346899	-0.815593	2
Nat8	68396	0610037O16Rik|CCNAT|Cml4	N-acetyltransferase 8 (GCN5-related_ putative)	-0.142223	0.205247	-0.73707	2
Slc44a2	68682	1110028E10Rik|CTL2	solute carrier family 44_ member 2	-0.683776	-0.468252	-0.763437	2
Kansl1l	68691	1110028C15Rik|1190030G24|AI427598|C430010P07Rik|mKIAA4189	KAT8 regulatory NSL complex subunit 1-like	-0.258086	-0.619439	0.0426763	2
Chst8	68947	1500011J21Rik|AI426009	carbohydrate (N-acetylgalactosamine 4-0) sulfotransferase 8	-0.0821985	0.536905	-1.20046	2
Erp27	69187	1810033M07Rik|1810047B09Rik	endoplasmic reticulum protein 27	-0.616126	-0.16919	-0.790013	2
Zpbp2	69376	1700017D11Rik|2610022C02Rik|ZPBPL	zona pellucida binding protein 2	-0.672832	-0.402838	-0.586272	2
1700016C15Rik	69428	-	RIKEN cDNA 1700016C15 gene	0.0132092	0.35121	-1.20868	2
Ms4a6b	69774	1810027D10Rik	membrane-spanning 4-domains_ subfamily A_ member 6B	-0.682957	-0.440321	-0.77429	2
Basp1	70350	2610024P12Rik|CAP-23|CAP23|Ckap3|NAP-22|NAP22	brain abundant_ membrane attached signal protein 1	-0.722068	-0.19943	-1.31963	2
Stk26	70415	2610018G03Rik|Mst4	serine/threonine kinase 26	-0.867006	-0.505103	-1.01754	2
Draxin	70433	2610109H07Rik|neucrin	dorsal inhibitory axon guidance protein	-0.410273	-0.088454	-1.22706	2
Ddo	70503	5330420D20Rik|5730402C02Rik|AI467244	D-aspartate oxidase	-0.637983	-0.169064	-0.779259	2
Zdhhc2	70546	5730415P04Rik|6430583A19Rik	zinc finger_ DHHC domain containing 2	-0.11383	-0.858834	0.584954	2
Dennd1c	70785	4432409M07Rik	DENN/MADD domain containing 1C	-0.705589	-0.441248	-0.844552	2
Noxred1	71275	4933437F05Rik	NADP+ dependent oxidoreductase domain containing 1	-0.782431	-0.351757	-0.969092	2
5430427O19Rik	71398	-	RIKEN cDNA 5430427O19 gene	-0.708249	-0.210606	-1.34992	2
Grap	71520	8430435N19Rik|BB233594	GRB2-related adaptor protein	-0.865816	-0.461727	-1.15405	2
Cyp4f18	72054	1810054N16Rik|Cyp4f3|Cypf18	cytochrome P450_ family 4_ subfamily f_ polypeptide 18	-0.748352	-0.316858	-1.16973	2
Cyth4	72318	2510004M07Rik|5830469K17Rik|AI467541|Pscd4|mFLJ00017	cytohesin 4	-0.660085	-0.449088	-0.726879	2
Tagap	72536	2610315E15Rik	T cell activation Rho GTPase activating protein	-0.786158	-0.419444	-0.924271	2
Dnajc6	72685	2810027M23Rik|mKIAA0473	DnaJ (Hsp40) homolog_ subfamily C_ member 6	-0.6829	-0.304454	-0.788536	2
Calhm2	72691	2810048G17Rik|Fam26b	calcium homeostasis modulator 2	-0.587241	-0.27366	-0.791135	2
2810468N07Rik	72834	-	RIKEN cDNA 2810468N07 gene	-0.617596	-0.275424	-0.670558	2
March1	72925	2900024D24Rik|BB085186	membrane-associated ring finger (C3HC4) 1	-0.70002	-0.202717	-1.12674	2
Tppp	72948	2900041A09Rik|AI849835	tubulin polymerization promoting protein	-0.84542	-0.437689	-0.838547	2
Tymp	72962	2900072D10Rik|Ecgf1|PD-ECGF|PDECGF|Pdgfec	thymidine phosphorylase	-0.396593	-0.0835057	-1.38317	2
Arhgef6	73341	1600028C08Rik|1700038J06Rik|4930592P22Rik|alpha-PIX	Rac/Cdc42 guanine nucleotide exchange factor (GEF) 6	-0.761928	-0.392438	-1.04001	2
Atg16l2	73683	2410118P20Rik	autophagy related 16-like 2 (S. cerevisiae)	-0.599982	-0.196496	-1.07423	2
4930417O13Rik	73870	-	RIKEN cDNA 4930417O13 gene	-0.677543	-0.156137	-0.840983	2
Tmem202	73893	4930425N13Rik	transmembrane protein 202	-0.597266	-0.297088	-0.651969	2
Fcho1	74015	3322402E17Rik|N28152	FCH domain only 1	-0.73411	-0.383812	-0.994459	2
Hvcn1	74096	0610039P13Rik|AI450555|BTS|HV1|Vsop.|mVSOP	hydrogen voltage-gated channel 1	-0.925109	-0.29466	-1.41729	2
Gga2	74105	1200007E24Rik|mKIAA1080	golgi associated_ gamma adaptin ear containing_ ARF binding protein 2	-0.745589	-0.301567	-0.945553	2
Sash3	74131	1200013B08Rik|AW413946|SLY1	SAM and SH3 domain containing 3	-0.857419	-0.34742	-1.14219	2
Paqr8	74229	1700019B16Rik|3110001D06Rik	progestin and adipoQ receptor family member VIII	-0.299066	-0.687889	0.0321559	2
Hsf2bp	74377	4932437G14Rik	heat shock transcription factor 2 binding protein	-0.540543	-0.0914864	-1.14951	2
Stx11	74732	5830405C08Rik	syntaxin 11	-0.811898	-0.413078	-1.00956	2
Rhoh	74734	5830400A04Rik|AU019774|Arhh	ras homolog gene family_ member H	-0.936891	-0.293446	-1.6146	2
5830428M24Rik	76062	100040862|Gm3007	RIKEN cDNA 5830428M24 gene	-0.661015	-0.29266	-0.875367	2
Arhgap15	76117	5830480G12Rik	Rho GTPase activating protein 15	-0.913554	-0.3675	-1.49533	2
6530402F18Rik	76220	mKIAA1857	RIKEN cDNA 6530402F18 gene	-0.761295	-0.576515	-0.60736	2
Rftn1	76438	2310015N21Rik|AI853526	raftlin lipid raft linker 1	-0.771082	-0.427771	-0.989083	2
Ppp1r18	76448	2310014H01Rik|AA407849|AI450394	protein phosphatase 1_ regulatory subunit 18	-0.761035	-0.409141	-1.05429	2
Cyfip2	76884	1500004I01Rik|6430511D02Rik|AA930218|AU022376|Pir121|mKIAA1168	cytoplasmic FMR1 interacting protein 2	-0.860928	-0.29306	-1.3129	2
Ifi27l2a	76933	2310061N23Rik|Ifi27|Isg12|Isg12(b1)	interferon_ alpha-inducible protein 27 like 2A	-0.790642	-0.316691	-1.16835	2
C030018K13Rik	77382	-	RIKEN cDNA C030018K13 gene	-0.760685	-0.316109	-0.715632	2
Heg1	77446	4632417D23Rik|5530401I02Rik|9530025L16Rik|BC038614|Gm629|OTTMUSG00000027315	HEG homolog 1 (zebrafish)	-0.627696	-0.628409	-0.439247	2
Spns3	77577	9830002I17Rik	spinster homolog 3	-0.485505	-0.112027	-1.26	2
Ccdc151	77609	AI644415|C330001K17Rik|b2b1885Clo	coiled-coil domain containing 151	-0.726646	-0.500586	-0.557021	2
Ypel2	77864	6430570G24|E130113K08Rik	yippee-like 2 (Drosophila)	-0.513289	-0.27835	-0.726129	2
Rpgrip1	77945	0610005A07Rik|4930401L23Rik|4930505G06Rik|A930002K18Rik|AA415034|nmf247	retinitis pigmentosa GTPase regulator interacting protein 1	-0.677929	-0.42455	-0.647122	2
Nxpe2	78252	4432416J03Rik|AI323362|Fam55b	neurexophilin and PC-esterase domain family_ member 2	-0.573494	-0.176609	-1.28541	2
Rnase6	78416	9530043P15Rik|BB119466	ribonuclease_ RNase A family_ 6	-0.694107	-0.318181	-0.975249	2
Gmip	78816	5031419I10Rik	Gem-interacting protein	-0.386832	-0.092663	-0.700288	2
P2ry10	78826	5830408N17Rik|Lypsr2|P2Y10	purinergic receptor P2Y_ G-protein coupled 10	-0.922754	-0.434585	-1.38769	2
Hdac9	79221	AV022454|D030072B18Rik|HD7B|HD9|HDRP|Hdac7b|Mitr|mKIAA0744	histone deacetylase 9	-0.72907	-0.285938	-1.17801	2
Bhlhe41	79362	6430520M22Rik|Bhlhb2l|Bhlhb3|DEC2|Sharp1	basic helix-loop-helix family_ member e41	-0.632178	-0.286541	-0.774383	2
Apobec3	80287	Apobec|Arp3|BC003314|Cem15|Rfv3	apolipoprotein B mRNA editing enzyme_ catalytic polypeptide 3	-0.623644	-0.386209	-0.751128	2
Slc19a3	80721	A230084E24Rik|AI788884|ThTr2	solute carrier family 19_ member 3	-0.62469	-0.350503	-0.629364	2
Dhx58	80861	B430001I08Rik|D11Lgp2e|LPG2|Lgp2|RLR-3	DEXH (Asp-Glu-X-His) box polypeptide 58	-0.761177	-0.709504	-0.756881	2
Gpank1	81845	Bat-4|Bat4|D17H6S54E|G5	G patch domain and ankyrin repeats 1	-0.196149	0.147592	-0.595125	2
Tlr9	81897	-	toll-like receptor 9	-0.655535	-0.246054	-1.11969	2
Gimap3	83408	2010110D23Rik|Gimap5|Ian4	GTPase_ IMAP family member 3	-0.650401	-0.385075	-0.833911	2
Clec2i	93675	Clr-g|Clrg|Dcl1|LCL-1|OCILrP2	C-type lectin domain family 2_ member i	-0.795829	-0.323116	-1.2502	2
Gpnmb	93695	DC-HIL|Dchil|ipd	glycoprotein (transmembrane) nmb	-0.39713	-0.0522281	-1.19328	2
Amn	93835	5033428N14Rik|AV002116	amnionless	-0.195561	0.23319	-0.794118	2
Trim7	94089	AI790312	tripartite motif-containing 7	-0.499315	-0.213789	-0.850624	2
Dock2	94176	AI662014|AW122239|CED-5|Hch|MBC	dedicator of cyto-kinesis 2	-0.914972	-0.381643	-1.14552	2
Hmgn3	94353	1110002A15Rik|6330514M13Rik|BB071015|TRIP7	high mobility group nucleosomal binding domain 3	-0.630303	-0.21795	-1.05201	2
Kmo	98256	AI046660	kynurenine 3-monooxygenase (kynurenine 3-hydroxylase)	-0.807991	-0.37041	-1.17827	2
Chst10	98388	AI507003|AU041319|Hnk-1st|ST	carbohydrate sulfotransferase 10	-0.864188	-0.474378	-0.948857	2
Fcrla	98752	BB219290|FCRL|FCRL1|FREB|Fcrlm1|Fcrx|Freb1|mFREB|mFcrX	Fc receptor-like A	-0.573521	-0.158523	-1.41746	2
Abtb2	99382	AW539457|BPOZ-2	ankyrin repeat and BTB (POZ) domain containing 2	-0.676948	-0.376406	-0.784196	2
Ifi44	99899	A430056A10Rik|AW261460|MTAP44|p44	interferon-induced protein 44	-0.612957	-0.645103	-0.500017	2
Akna	100182	AI597013	AT-hook transcription factor	-0.68793	-0.45273	-0.795188	2
Tmem64	100201	9630015D15Rik|AI790744|AV300874	transmembrane protein 64	-0.317278	0.0254775	-0.927536	2
Lrrc8c	100604	AD158|AI326115|E430036I04Rik|fad158	leucine rich repeat containing 8 family_ member C	-0.754795	-0.403573	-0.973707	2
N4bp2l1	100637	2410024N18Rik|AI428195|B230342M21Rik	NEDD4 binding protein 2-like 1	-0.277674	0.0429183	-0.764314	2
AI467606	101602	-	expressed sequence AI467606	-0.700132	-0.500777	-0.74634	2
Dennd4a	102442	AI115600|AI851943|F730015K02Rik	DENN/MADD domain containing 4A	-0.669101	-0.47631	-0.687605	2
Plekho2	102595	AI840980|Plekhq1	pleckstrin homology domain containing_ family O member 2	-0.645775	-0.329969	-0.91876	2
Sbk1	104175	Sbk	SH3-binding kinase 1	-0.525399	-0.136498	-0.997909	2
Pld4	104759	AI132321|thss	phospholipase D family_ member 4	-0.756617	-0.428871	-0.933381	2
Dennd3	105841	AI447457|E030003N15Rik	DENN/MADD domain containing 3	-0.294148	0.0236187	-0.677684	2
Nckap1l	105855	4930568P13Rik|AI463083|Hem1|Hemp1	NCK associated protein 1 like	-0.868443	-0.324813	-1.22668	2
Gpsm3	106512	AA960287|AGS4	G-protein signalling modulator 3 (AGS3-like_ C. elegans)	-0.688605	-0.311004	-1.06611	2
Abhd3	106861	AA675331|LABH3	abhydrolase domain containing 3	-0.987674	-0.857266	-0.939086	2
Carns1	107239	AI790298|Atpgd1|mKIAA1394	carnosine synthase 1	-0.617428	-0.258028	-1.01344	2
Lpxn	107321	4933402K05Rik|A530083L21Rik|AV278559|LDPL	leupaxin	-0.80173	-0.481166	-0.974862	2
Fam111a	107373	4632417K18Rik|AW413625	family with sequence similarity 111_ member A	-0.617746	-0.656123	-0.435173	2
Gimap4	107526	AU019574|E430007K16Rik|Ian-1|Ian1|Imap4	GTPase_ IMAP family member 4	-0.749882	-0.606442	-0.711609	2
Haao	107766	0610007K21Rik|0610012J07Rik|3-HAO|3-HAOxase|3HAO	3-hydroxyanthranilate 3_4-dioxygenase	-0.713157	-0.269405	-1.23809	2
Tm6sf1	107769	AI428514|BC023123|C630016D09Rik	transmembrane 6 superfamily member 1	-0.713202	-0.363051	-0.882567	2
Rnf144a	108089	Rnf144|UIP4|Ubce7ip4	ring finger protein 144A	-0.6692	-0.387111	-0.718801	2
Fermt3	108101	C79673|Kindlin3	fermitin family homolog 3 (Drosophila)	-0.82172	-0.441208	-1.10538	2
Adamts6	108154	5031426K13|A930019D11Rik|ADAM-TS6|b2b1879.1Clo|b2b2029Clo|b2b2182Clo|b2b2187.1Clo|b2b2228Clo	a disintegrin-like and metallopeptidase (reprolysin type) with thrombospondin type 1 motif_ 6	-0.586627	-0.234091	-0.858421	2
Aif1l	108897	2810003C17Rik|AI043124|C87647|Iba2	allograft inflammatory factor 1-like	-0.777418	-0.31852	-1.03102	2
Tbc1d10c	108995	1810062O14Rik|AI428527	TBC1 domain family_ member 10c	-0.807541	-0.421615	-1.13392	2
Sp110	109032	5031415C07Rik|52kDa|5830484A20Rik|ENSMUSG00000075603|Ifi75|Ipr1	Sp110 nuclear body protein	-0.745729	-0.364205	-1.04873	2
Ank2	109676	AI835472|AW491075|Ank-2	ankyrin 2_ brain	-0.674144	-0.725501	-0.353548	2
Gpr18	110168	-	G protein-coupled receptor 18	-0.769089	-0.539278	-0.790457	2
Ly6a	110454	Ly-6A.2|Ly-6A/E|Ly-6E.1|Sca-1|Sca1|TAP	lymphocyte antigen 6 complex_ locus A	-0.350545	-0.669047	-0.265316	2
Oas1c	114643	Oasl2|Oasl5	2'-5' oligoadenylate synthetase 1C	-0.747681	-0.646866	-0.624698	2
Calcb	116903	CGRP2|Calc2	calcitonin-related polypeptide_ beta	-1.11836	-0.461552	-1.77578	2
Mmp28	118453	D130023P12	matrix metallopeptidase 28 (epilysin)	-1.02057	-0.452135	-1.33357	2
Igf2bp3	140488	2610101N11Rik|AA522010|AL022933|AU045931|IMP-3|IMP3|Koc13|Neilsen|mimp3	insulin-like growth factor 2 mRNA binding protein 3	-0.787637	-0.588587	-0.576643	2
Tlr7	170743	-	toll-like receptor 7	-0.973342	-0.508965	-1.10406	2
Bbc3	170770	PUMA|PUMA/JFY1	BCL2 binding component 3	-0.28886	0.162806	-0.768408	2
Arhgap4	171207	A130009C12Rik|A530015A20Rik|Rgc1|c1|mKIAA0131	Rho GTPase activating protein 4	-0.705302	-0.405908	-0.904913	2
Havcr1	171283	AI503787|KIM-1|TIM-1|Tim1|Timd1	hepatitis A virus cellular receptor 1	-0.623529	-0.189253	-1.19155	2
Sardh	192166	-	sarcosine dehydrogenase	-0.508252	-0.0418746	-1.26683	2
Fchsd2	207278	BC034086|R74866|Sh3md3|mKIAA0769	FCH and double SH3 domains 2	-0.264945	-0.0161485	-0.645485	2
Btla	208154	A630002H24	B and T lymphocyte associated	-0.661462	-0.196281	-1.45007	2
Tspan10	208634	Ocsp	tetraspanin 10	-0.437423	-0.0465947	-1.32038	2
Eif5a2	208691	9630038B20|eIF5AII	eukaryotic translation initiation factor 5A2	-0.802678	-0.390091	-0.992468	2
Gm4759	209380	EG209380	GTPase_ very large interferon inducible 1 pseudogene	-0.741263	-0.365184	-0.592602	2
Dock10	210293	9330153B10Rik|A630054M16Rik|Jr4|Jr5|R75174|ZIZ3|Zizimin3|mKIAA0694	dedicator of cytokinesis 10	-0.802956	-0.550811	-0.857016	2
Tmem151b	210573	Gm323	transmembrane protein 151B	-0.599537	-0.191175	-0.815978	2
Lpcat1	210992	2900035H07Rik|Aytl2|BB137372|BC005662|C87117|LPCAT|rd11	lysophosphatidylcholine acyltransferase 1	-0.505064	-0.592591	-0.290391	2
Trib1	211770	A530090O15Rik|TRB-1|Trb1	tribbles homolog 1 (Drosophila)	-0.439224	-0.182862	-0.689554	2
Tmem71	213068	AI661017|E430024D12	transmembrane protein 71	-0.604024	-0.334321	-0.740179	2
A630033H20Rik	213438	AI662791|P2ry10	RIKEN cDNA A630033H20 gene	-0.807441	-0.313745	-1.19336	2
Gpr174	213439	Gm376|Lypsr3	G protein-coupled receptor 174	-0.858077	-0.391166	-1.22885	2
Traf3ip3	215243	6030423D04Rik|AI115021|T3jam	TRAF3 interacting protein 3	-0.752386	-0.387384	-1.02897	2
Rassf2	215653	3830431H01Rik|9030412M04Rik|AI852669|AW495050	Ras association (RalGDS/AF-6) domain family member 2	-0.899938	-0.320465	-1.28137	2
Zmat1	215693	A230096A06|AW990744|B930008K04Rik	zinc finger_ matrin type 1	-0.600965	-0.401953	-0.570849	2
Zfp365	216049	AI839779|AV340892|DBZ|Su48|Znf365|talanin	zinc finger protein 365	-0.627253	-0.190919	-0.754838	2
Agap2	216439	AGAP-2|Centg1|PIKE|cnt-g1|mKIAA0167	ArfGAP with GTPase domain_ ankyrin repeat and PH domain 2	-0.676799	-0.36266	-0.915544	2
Acap1	216859	Centb1	ArfGAP with coiled-coil_ ankyrin repeat and PH domains 1	-0.867015	-0.483406	-1.16533	2
Stac2	217154	24b2|24b2/STAC2|AW240854	SH3 and cysteine rich domain 2	-0.598693	-0.197317	-1.38089	2
Rnf157	217340	2610036E23Rik|A130073L17Rik|mKIAA1917	ring finger protein 157	-0.613669	-0.311695	-0.808029	2
Trib2	217410	AW319517|TRB-2|TRB2	tribbles homolog 2 (Drosophila)	-0.688532	-0.287298	-1.09513	2
Ifi27l2b	217845	1810023F06Rik|ISG12(b2)	interferon_ alpha-inducible protein 27 like 2B	-0.490277	-0.0410729	-1.19771	2
Mylip	218203	9430057C20Rik|Mir	myosin regulatory light chain interacting protein	-0.302074	0.157817	-1.095	2
Slc4a7	218756	E430014N10Rik|NBC3|NBCn1|NBCn1-G	solute carrier family 4_ sodium bicarbonate cotransporter_ member 7	-0.435401	-0.600853	-0.183177	2
Rarb	218772	A830025K23|Hap|Nr1b2	retinoic acid receptor_ beta	-0.58613	-0.312517	-0.559647	2
Fam167a	219148	A030013D21	family with sequence similarity 167_ member A	-0.732986	-0.437312	-0.768242	2
Fam43a	224093	Tuf1	family with sequence similarity 43_ member A	-0.810643	-0.355721	-1.21968	2
Nrros	224109	E430025L02Rik|Lrcc33|Lrrc33	negative regulator of reactive oxygen species	-0.794024	-0.41658	-1.06377	2
Adamts10	224697	9430006O18|AW045948|Adam-ts10|Adamts-10|Znmp	a disintegrin-like and metallopeptidase (reprolysin type) with thrombospondin type 1 motif_ 10	-0.58841	-0.413702	-0.605346	2
Plekhs1	226245	9930023K05Rik	pleckstrin homology domain containing_ family S member 1	-0.724245	-0.426702	-0.85568	2
Rcsd1	226594	A430105K13Rik|BC025872	RCSD domain containing 1	-0.968516	-0.488225	-1.37169	2
Arhgap30	226652	6030405P05Rik|Gm102|mFLJ00267	Rho GTPase activating protein 30	-0.93481	-0.396611	-1.18184	2
Flvcr1	226844	9630055N22Rik|FLVCR|Flvcr1|Mfsd7b	major facilitator superfamily domain containing 7B	-0.683918	-0.425571	-0.835362	2
Kcnq5	226922	7730402H11|9230107O05Rik|AA589396|D1Mgi1	potassium voltage-gated channel_ subfamily Q_ member 5	-0.611927	-0.225275	-0.84296	2
Slc2a6	227659	A330096C23|F630103L12Rik|Glut6|Glut9	solute carrier family 2 (facilitated glucose transporter)_ member 6	-0.741028	-0.345999	-1.00357	2
Cytip	227929	A130053M09Rik|AI462064|C80816|Cbp|Cybr|Pscdbp	cytohesin 1 interacting protein	-0.471054	-0.0797306	-1.14631	2
Ppp1r16b	228852	ANKRD4|C130078N17Rik|TIMAP|Wdt4	protein phosphatase 1_ regulatory (inhibitor) subunit 16B	-0.895436	-0.47863	-1.19382	2
Helz2	229003	PDIP1|Pric285|mKIAA1769|mPDIP1	helicase with zinc finger 2_ transcriptional coactivator	-0.626146	-0.571599	-0.612292	2
Gpr171	229323	A630006E05|F730001G15Rik|H963	G protein-coupled receptor 171	-0.71683	-0.491026	-0.724749	2
Fcrl1	229499	A230020G22Rik|Bxmas1|Bxmh1|Bxmh1b|Fcrh1|Fcrh1l|Fcrh1s|Ifgp1	Fc receptor-like 1	-0.534611	-0.147348	-1.4163	2
Dennd4b	229541	-	DENN/MADD domain containing 4B	-0.775575	-0.460978	-0.94086	2
AI504432	229694	A230102G19	expressed sequence AI504432	-0.628521	-0.425781	-0.671507	2
Themis2	230787	ICB-1	thymocyte selection associated family member 2	-0.85932	-0.455126	-1.08613	2
Megf6	230971	2600001P17Rik|Egfl3	multiple EGF-like-domains 6	-0.735294	-0.365381	-0.814607	2
Atp10d	231287	9830145H18Rik|ATPVD|D5Buc24e	ATPase_ class V_ type 10D	-0.759997	-0.335028	-1.20555	2
Tmem150c	231503	-	transmembrane protein 150C	-0.625884	-0.165611	-0.95848	2
P2rx2	231602	P2X2a|P2x2	purinergic receptor P2X_ ligand-gated ion channel_ 2	-0.729011	-0.273171	-0.8873	2
Snx8	231834	B130023O14Rik	sorting nexin 8	-0.546819	-0.144864	-1.15053	2
Gimap6	231931	4833419H03Rik|Ian6|mFLJ00102	GTPase_ IMAP family member 6	-0.767322	-0.450158	-0.98208	2
Gimap7	231932	IAN7|Ian3	GTPase_ IMAP family member 7	-0.638925	-0.499607	-0.624589	2
Arhgap25	232201	A130039I20Rik	Rho GTPase activating protein 25	-0.916653	-0.321884	-1.33887	2
Hmces	232210	8430410A17Rik|C85376	5-hydroxymethylcytosine (hmC) binding_ ES cell specific	-0.405538	-0.153676	-0.679699	2
BC035044	232406	-	cDNA sequence BC035044	-0.740401	-0.318907	-1.0896	2
Clec12a	232413	CLL-1|D230024O04|KLRL1|Micl	C-type lectin domain family 12_ member a	-0.766189	-0.242902	-1.36097	2
Atp1a3	232975	Atpa-2	ATPase_ Na+/K+ transporting_ alpha 3 polypeptide	-0.627337	-0.310088	-0.77093	2
B3gnt8	232984	B3galt7|B7galt7|BC025206	UDP-GlcNAc:betaGal beta-1_3-N-acetylglucosaminyltransferase 8	-0.639278	-0.266709	-0.908108	2
Zfp382	233060	5930415A09Rik|Znf382	zinc finger protein 382	-0.831994	-0.258956	-1.13016	2
Ffar1	233081	Gpr40	free fatty acid receptor 1	-0.667694	-0.296148	-0.812741	2
Mybpc2	233199	-	myosin binding protein C_ fast-type	-0.592257	-0.129509	-1.25073	2
Xylt1	233781	8030490L12	xylosyltransferase 1	-0.593691	-0.385818	-0.500811	2
Ifi209	236312	4930422C14|AI447904|Ifi209|Ifix|Pyhin1	pyrin and HIN domain family_ member 1	-0.733036	-0.242161	-1.35635	2
Phf11b	236451	EG236451|Gm4902	PHD finger protein 11B	-0.792602	-0.403086	-0.892501	2
Slc9a7	236727	A530087D17Rik|NHE7	solute carrier family 9 (sodium/hydrogen exchanger)_ member 7	-0.736089	-0.427101	-0.703159	2
Il22ra2	237310	CRF2-10|CRF2-s1|CRF2X|Il-22bp	interleukin 22 receptor_ alpha 2	-0.745902	-0.461703	-0.802766	2
Lrrc3	237387	1300011L04Rik|C21orf102	leucine rich repeat containing 3	-0.354065	0.0430578	-1.18819	2
Akap5	238276	3526401B18Rik|AKAP 150|AKAP-5|AKAP150|BB098886|Gm258|P150	A kinase (PRKA) anchor protein 5	-0.704441	-0.45943	-0.538863	2
Rps6kl1	238323	A830084F09Rik|AW046440	ribosomal protein S6 kinase-like 1	-0.599384	-0.0147685	-1.47931	2
Gapt	238875	9830130M13Rik	Grb2-binding adaptor_ transmembrane	-0.729987	-0.265196	-1.02545	2
Pced1b	239647	Fam113b	PC-esterase domain containing 1B	-0.592626	-0.324034	-0.723596	2
Klhl6	239743	-	kelch-like 6	-0.679713	-0.204321	-1.50607	2
Cpne5	240058	A830083G22Rik	copine V	-0.828631	-0.293128	-1.29632	2
Rasgrp3	240168	BC066069|Gm327	RAS_ guanyl releasing protein 3	-0.565811	-0.171039	-1.22746	2
Setbp1	240427	C130092E12|Seb|mKIAA0437	SET binding protein 1	-0.664242	-0.422396	-0.690736	2
Dmrt3	240590	-	doublesex and mab-3 related transcription factor 3	-0.687828	-0.389307	-0.714479	2
Sulf1	240725	AI467640|AW121680|mKIAA1077	sulfatase 1	-0.735302	-0.292907	-1.15881	2
Lax1	240754	A530029E09|E430019B13Rik	lymphocyte transmembrane adaptor 1	-0.710651	-0.252209	-0.996854	2
Pkhd1	241035	AI118496|AI182499|FPC|Tigm1	polycystic kidney and hepatic disease 1	-0.316473	-0.861386	0.302775	2
Dhrs9	241452	C730025I08Rik|Rdh15	dehydrogenase/reductase (SDR family) member 9	-0.342901	-1.30572	-0.0631151	2
Atp8b4	241633	A530043E15|Im	ATPase_ class I_ type 8B_ member 4	-0.653057	-0.295307	-0.670942	2
Tspyl3	241732	AW212607|Gm36	TSPY-like 3	-0.835425	-0.51936	-0.950285	2
Bank1	242248	A530094C12Rik|AI451642|AVIEF|BANK	B cell scaffold protein with ankyrin repeats 1	-0.58661	-0.178153	-0.983029	2
Atp6v0d2	242341	1620401A02Rik|AI324824|V-ATPase	ATPase_ H+ transporting_ lysosomal V0 subunit D2	-0.52359	-0.110393	-1.25586	2
Gimap8	243374	Gm457|IAN9|IMAP8	GTPase_ IMAP family member 8	-0.762213	-0.496661	-0.86972	2
Shank1	243961	-	SH3/ankyrin domain gene 1	-0.640987	-0.3007	-0.701109	2
Ppp1r3b	244416	6430576E21|AW821953|GL|PTG	protein phosphatase 1_ regulatory (inhibitor) subunit 3B	-0.449935	-1.04367	0.108178	2
Slc36a2	246049	A530067G19Rik|PAT2|Tramd1	solute carrier family 36 (proton/amino acid symporter)_ member 2	-0.507146	-0.151938	-1.25498	2
Myo1g	246177	E430002D17Rik	myosin IG	-0.896815	-0.360136	-1.1819	2
Oas3	246727	Oasl10	2'-5' oligoadenylate synthetase 3	-0.829472	-0.605286	-0.928364	2
Oas2	246728	Oasl11	2'-5' oligoadenylate synthetase 2	-1.02936	-0.821629	-1.05912	2
Oas1a	246730	L3	2'-5' oligoadenylate synthetase 1A	-0.773716	-0.694687	-0.775879	2
Cd300lf	246746	CLIM1|CLM-1|CLM1|Digr2|F730004D16Rik|IREM1|IgSF13|LMIR3|Pigr3	CD300 antigen like family member F	-0.589181	-0.448546	-0.541928	2
Krt222	268481	6330509G02Rik	keratin 222	-0.146181	0.222373	-0.64159	2
Nlrc3	268857	CLR16.2|D230007K08Rik|mFLJ00348	NLR family_ CARD domain containing 3	-0.677797	-0.565302	-0.561896	2
Tox2	269389	AI851523|AV026525|BI987407|Gcx1|RxHMG1	TOX high mobility group box family member 2	-0.922304	-0.459526	-1.03052	2
Spib	272382	Spi-B	Spi-B transcription factor (Spi-1/PU.1 related)	-0.731714	-0.259007	-1.20175	2
Timd4	276891	B430010N18Rik|TIM-4|Tim4	T cell immunoglobulin and mucin domain containing 4	-0.637158	-0.433814	-0.562509	2
Slfn8	276950	-	schlafen 8	-1.374	-0.555397	-1.91933	2
Prex1	277360	G630042G04|P-REX1|Setd6	phosphatidylinositol-3_4_5-trisphosphate-dependent Rac exchange factor 1	-0.60372	-0.404728	-0.704496	2
C5ar2	319430	C5L2|E030029A11Rik|Gpr77	complement component 5a receptor 2	-0.623525	-0.244275	-0.715777	2
A430078G23Rik	319493	-	RIKEN cDNA A430078G23 gene	-0.829991	-0.313684	-1.29028	2
A630001G21Rik	319997	-	RIKEN cDNA A630001G21 gene	-0.95851	-0.305271	-1.42022	2
F730043M19Rik	320046	-	RIKEN cDNA F730043M19 gene	-0.591144	-0.218459	-0.668143	2
C030034L19Rik	320088	A130044O20Rik	RIKEN cDNA C030034L19 gene	-0.753867	-0.344308	-0.759933	2
Relt	320100	E430021K24Rik|Tnfrsf19l	RELT tumor necrosis factor receptor	-0.838388	-0.445458	-0.997729	2
Ptpn7	320139	BPTP-4|C920001D21Rik|HEPTP|LC-PTP|LPTP	protein tyrosine phosphatase_ non-receptor type 7	-0.859531	-0.488223	-1.07348	2
B430306N03Rik	320148	Treml6	RIKEN cDNA B430306N03 gene	-0.736002	-0.294619	-0.89196	2
9330175E14Rik	320377	A630085K21	RIKEN cDNA 9330175E14 gene	-0.560596	-0.69979	-0.0928633	2
Itpkb	320404	1110033J02Rik|E130307H12Rik	inositol 1_4_5-trisphosphate 3-kinase B	-0.652395	-0.412083	-0.75829	2
Rasal3	320484	A430107D22Rik	RAS protein activator like 3	-0.817276	-0.469065	-1.03998	2
Ipcef1	320495	A130090K04Rik	interaction protein for cytohesin exchange factors 1	-0.668877	-0.54182	-0.635957	2
Iffo1	320678	4733401N06Rik|A930037G23Rik|HOM-TES-103|Iffo	intermediate filament family orphan 1	-0.650125	-0.296333	-0.941265	2
Gpr183	321019	Ebi2	G protein-coupled receptor 183	-0.886317	-0.283809	-1.26068	2
Tmem26	327766	3230401A06|AI195372	transmembrane protein 26	-0.592211	-0.161423	-0.984506	2
Scimp	327957	A430084P05Rik	SLP adaptor and CSK interacting membrane protein	-0.803482	-0.263301	-1.31159	2
Xaf1	327959	Fbox39	XIAP associated factor 1	-1.25226	-1.08394	-1.33059	2
Ubash3a	328795	5830413C03Rik|C330001M22|Sts-2|TULA|TULA-1	ubiquitin associated and SH3 domain containing_ A	-0.664988	-0.46331	-0.544275	2
Treml2	328833	AW049306|Gm750|Tlt2	triggering receptor expressed on myeloid cells-like 2	-0.666748	-0.21504	-1.29584	2
Cecr2	330409	2610101O16Rik|2810409N01Rik|Gtl4|mKIAA1740	cat eye syndrome chromosome region_ candidate 2	-0.618365	-0.174269	-1.64267	2
Ceacam16	330483	Gm769	carcinoembryonic antigen-related cell adhesion molecule 16	-0.840546	-0.412582	-0.903126	2
Htra4	330723	B430206E18Rik	HtrA serine peptidase 4	-0.879746	-0.779125	-0.706191	2
Card9	332579	Gm782	caspase recruitment domain family_ member 9	-0.435751	-0.669379	-0.145554	2
Rdh18-ps	380674	Rdh18	retinol dehydrogenase 18_ pseudogene	-0.597654	-0.531256	-0.549445	2
Mirt1	381232	4833407H14Rik|5430437C04Rik|ENSMUSG00000074788|Gm10758|Mirt1|5830416P10Rik	RIKEN cDNA 5830416P10 gene	-0.833794	-0.419578	-0.993977	2
AB124611	382062	Gm1706	cDNA sequence AB124611	-0.623213	-0.175069	-1.03178	2
Tmed8	382620	6430595O10Rik|AI447224|Gm1184|Mem1	transmembrane emp24 domain containing 8	-0.721786	-0.418272	-0.866002	2
Colq	382864	A130034K24Rik	collagen-like tail subunit (single strand of homotrimer) of asymmetric acetylcholinesterase	-0.533197	-0.149883	-1.27902	2
Ephx4	384214	Abhd7|Ephxrp|Gm1382	epoxide hydrolase 4	-0.919995	-0.399499	-0.859918	2
Nxpe3	385658	Fam55c|Gm1752|Gm611	neurexophilin and PC-esterase domain family_ member 3	-0.756068	-0.252225	-1.534	2
Tnip3	414084	9030611K07Rik|ABIN-3|LIND	TNFAIP3 interacting protein 3	-0.597535	-0.382501	-0.478366	2
Neurl2	415115	Neur2|Ozz|Ozz-E3	neuralized E3 ubiquitin protein ligase 2	-0.595946	-0.14618	-0.870477	2
Gm5535	433481	EG433481	predicted gene 5535	-1.03271	-0.774123	-1.00145	2
Fam169b	434197	EG434197	family with sequence similarity 169_ member B	-0.770863	-0.302972	-1.48832	2
Gm1966	434223	-	predicted gene 1966	-0.931252	-0.31181	-1.26832	2
Sp140	434484	-	Sp140 nuclear body protein	-0.629885	-0.258216	-1.02411	2
Zdhhc18	503610	-	zinc finger_ DHHC domain containing 18	-0.588985	-0.314468	-0.836943	2
Wdfy4	545030	Gm18810	WD repeat and FYVE domain containing 4	-0.735881	-0.242908	-1.35947	2
Ifi214	545384	Ifi214|p214|BC094916	cDNA sequence BC094916	-0.741335	-0.265265	-1.16164	2
Cep170	545389	4933426L22Rik|A330004A13Rik|AI195353	centrosomal protein 170	-0.741922	-0.446016	-0.817918	2
Gm6377	622976	EG622976	predicted gene 6377	-0.865982	-0.43775	-1.07763	2
H2-K2	630499	EG630499|Gm7035|H-2K1|H-2K1K|H-2K2|H2-K1	histocompatibility 2_ K region locus 2	-0.40848	-0.118543	-0.771498	2
Susd1	634731	A530080P10|Gm12528|OTTMUSG00000007332	sushi domain containing 1	-0.733026	-0.317684	-1.16552	2
Gm8369	666926	EG666926	predicted gene 8369	-0.422045	-0.0840601	-1.33833	2
9930111J21Rik1	667214	9930111J21Rik|Iigp	RIKEN cDNA 9930111J21 gene 1	-0.632158	-0.341547	-0.538949	2
Ifit3b	667370	I830012O16Rik	interferon-induced protein with tetratricopeptide repeats 3B	-0.705024	-0.706891	-0.544905	2
Gm8817	667794	EG667794	predicted gene 8817	-0.640475	-0.249381	-0.585516	2
Bin2	668218	-	bridging integrator 2	-0.601185	-0.322209	-0.790473	2
Gm13710	672763	OTTMUSG00000013441	predicted gene 13710	-0.511104	-0.135971	-1.3269	2
Fam129c	100037278	Bcnp1	family with sequence similarity 129_ member C	-0.825325	-0.387798	-1.11146	2
Isg15	100038882	G1p2|IGI15|IP17|Irfp|UCRP	ISG15 ubiquitin-like modifier	-0.779694	-0.662931	-0.815969	2
Mndal	100040462	Gm2785	myeloid nuclear differentiation antigen like	-0.824994	-0.440591	-1.07763	2
AI662270	100043636	AW496474	expressed sequence AI662270	-0.744698	-0.306261	-1.18297	2
Zfp831	100043757	ENSMUSG00000050600|OTTMUSG00000017459	zinc finger protein 831	-0.790355	-0.442761	-0.958655	2
Mir1901	100316686	Mirn1901|mmu-mir-1901	microRNA 1901	-0.652374	-0.164458	-0.745837	2
Nuggc	100503545	Gm600|SLIP-GC	nuclear GTPase_ germinal center associated	-0.491602	-0.117999	-1.31347	2
Gm19897	100503790	-	predicted gene_ 19897	-0.751577	-0.240328	-1.20623	2
Gm15987	100504591	OTTMUSG00000028624	predicted gene 15987	-0.591061	-0.172062	-1.23789	2
Mir155hg	100653389	Bic	uncharacterized LOC100653389	-0.706474	-0.235735	-1.12514	2
Acod1				-0.601021	-0.196637	-1.25705	2
Arhgap45				-0.850162	-0.322478	-1.23066	2
Carmil2				-0.88061	-0.414051	-1.31108	2
Ifi208				-0.741539	-0.408159	-0.608796	2
Ifi213				-0.629308	-0.285638	-0.67179	2
Kyat1				-0.406645	-0.19107	-0.975161	2
Plut				-0.401906	0.0097616	-1.05358	2
Ripor2				-0.827015	-0.293018	-1.15269	2
Rtl6				-0.63845	-0.25368	-0.966193	2
Rubcn				-0.369753	-0.121548	-0.638137	2
Rubcnl				-0.625427	-0.189788	-1.35926	2
Tspoap1				-0.797622	-0.409993	-0.889387	2

## Sheet: Cluster 2 - Annotation
Name	pVal	Knowledgebase
Cell adhesion molecules (CAMs)	1.0276e-09	PATHWAY_ANALYSIS
Primary immunodeficiency	1.38754e-07	PATHWAY_ANALYSIS
Influenza A	9.07559e-07	PATHWAY_ANALYSIS
Transcriptional misregulation in cancer	1.6707e-06	PATHWAY_ANALYSIS
Natural killer cell mediated cytotoxicity	1.81293e-06	PATHWAY_ANALYSIS
2'-5'-oligoadenylate synthetase activity	1.5e-08	MOLECULAR_FUNCTIONS
RNA polymerase II core promoter proximal region sequence-specific DNA binding	9.7e-06	MOLECULAR_FUNCTIONS
protein binding	1.4e-05	MOLECULAR_FUNCTIONS
tumor necrosis factor receptor binding	2e-05	MOLECULAR_FUNCTIONS
double-stranded RNA binding	2.8e-05	MOLECULAR_FUNCTIONS
external side of plasma membrane	4.2e-16	CELLULAR_COMPONENT
immunological synapse	1.7e-08	CELLULAR_COMPONENT
plasma membrane	5.3e-08	CELLULAR_COMPONENT
phagocytic cup	5.9e-06	CELLULAR_COMPONENT
podosome	6.3e-06	CELLULAR_COMPONENT
defense response to virus	1.3e-09	BIOLOGICAL_PROCESSES
adaptive immune response	1.7e-09	BIOLOGICAL_PROCESSES
immune response	1.9e-09	BIOLOGICAL_PROCESSES
inflammatory response	8.5e-09	BIOLOGICAL_PROCESSES
B cell receptor signaling pathway	9.1e-09	BIOLOGICAL_PROCESSES
mmu-miR-124-3p	3.81904e-124	MIRNA_ANALYSIS
mmu-miR-325-3p	3.75858e-116	MIRNA_ANALYSIS
mmu-miR-30a-5p	1.06164e-93	MIRNA_ANALYSIS
mmu-miR-30d-5p	1.06164e-93	MIRNA_ANALYSIS
mmu-miR-384-5p	1.06164e-93	MIRNA_ANALYSIS
Allograft rejection	1.37814e-08	DISEASE_ANALYSIS
Systemic lupus erythematosus	2.29297e-06	DISEASE_ANALYSIS
Type I diabetes mellitus	1.40522e-05	DISEASE_ANALYSIS
Agammaglobulinemias	7.12545e-05	DISEASE_ANALYSIS
Sjogren's Syndrome	0.000109763	DISEASE_ANALYSIS
