# Supplementary material for: Schlafen 3 knockout mice display gender-specific differences in weight gain, food efficiency, and expression of markers of intestinal epithelial differentiation, metabolism, and immune cell function
Source: PLoS One. 2019 Jul 1;14(7):e0219267. doi: 10.1371/journal.pone.0219267 (PMC6602453; doi:10.1371/journal.pone.0219267)
Supplement: S3 File — (XLSX) [file pone.0219267.s007.xlsx]

## Sheet: Cluster 1 - Fold Changes
Symbol	GeneID	Alias	Description	Slfn3KO Male vs WT Male log2FoldChange	Slfn3KO Female vs WT Female log2FoldChange	Cluster
Ager	11596	RAGE	advanced glycosylation end product-specific receptor	-0.0488749	-0.877369	1
Apoc3	11814	apo-CIII|apoC-III	apolipoprotein C-III	0.377653	-1.32235	1
Arhgdib	11857	D4|Gdid4|Ly-GDI	Rho_ GDP dissociation inhibitor (GDI) beta	-0.312513	-1.23593	1
Pcdh15	11994	BB078305|ENSMUSG00000046980|Gm9815|Ush1f|av|nmf19	protocadherin 15	-0.197058	-1.24179	1
Bach2	12014	E030004N02Rik	BTB and CNC homology 2	-0.18845	-1.04143	1
Bcl6	12053	Bcl5	B cell leukemia/lymphoma 6	0.17189	-1.40833	1
Bcl2l11	12125	1500006F24Rik|Bim|Bod|bcl2-L-11	BCL2-like 11 (apoptosis facilitator)	0.190776	-0.70852	1
Btg1	12226	AI426953|AW546738	B cell translocation gene 1_ anti-proliferative	0.00155054	-0.609198	1
Btk	12229	AI528679|xid	Bruton agammaglobulinemia tyrosine kinase	-0.225192	-1.22731	1
Cd2	12481	LFA-2|Ly-37|Ly37	CD2 antigen	-0.37006	-1.45743	1
Cd37	12493	Tspan26	CD37 antigen	-0.252686	-1.45028	1
Cd53	12508	AI323659|Ox-44|Tspan25	CD53 antigen	-0.356521	-1.32849	1
Cd69	12515	5830438K24Rik|AI452015|AIM|VEA	CD69 antigen	-0.473662	-1.14195	1
Cd72	12517	CD72c|Ly-19|Ly-32|Ly-m19|Lyb-2	CD72 antigen	-0.296994	-1.33923	1
Cd79a	12518	Ig-alpha|Iga|Igalpha|Ly-54|Ly54|mb-1	CD79A antigen (immunoglobulin-associated alpha)	-0.154111	-1.16	1
Cd83	12522	-	CD83 antigen	-0.269664	-1.50523	1
Cd84	12523	A130013D22Rik|CDw84|SLAMF5	CD84 antigen	-0.385243	-1.12806	1
Coro1a	12721	Clabp|Lmb3|TACO|p57	coronin_ actin binding protein 1A	-0.305022	-1.31796	1
Cmah	12763	-	cytidine monophospho-N-acetylneuraminic acid hydroxylase	-0.180594	-1.24305	1
Cxcr4	12767	CD184|Cmkar4|LESTR|PB-CKR|PBSF/SDF-1|Sdf1r|b2b220Clo	chemokine (C-X-C motif) receptor 4	-0.161528	-1.37028	1
Ccr7	12775	CC-CKR-7|CCR-7|CD197|Cdw197|Cmkbr7|EBI1|Ebi1h	chemokine (C-C motif) receptor 7	-0.21484	-1.19738	1
Dusp2	13537	PAC1	dual specificity phosphatase 2	-0.255976	-1.57463	1
Ebf1	13591	Ebf|O/E-1|OE-1|Olf-1|Olf1	early B cell factor 1	-0.0706385	-1.37524	1
S1pr3	13610	AI132464|Edg3|Lpb3|S1p3	sphingosine-1-phosphate receptor 3	-0.239527	-1.44179	1
Egr2	13654	Egr-2|Krox-20|Krox20|NGF1-B|Zfp-25|Zfp-6	early growth response 2	-0.415214	-1.12456	1
Egr3	13655	Pilot	early growth response 3	-0.464792	-1.36062	1
Fscn1	14086	AI663989|Fan1|fascin-1	fascin homolog 1_ actin bundling protein (Strongylocentrotus purpuratus)	-0.2427	-1.17442	1
Fcgr2b	14130	AI528646|CD32|F630109E10Rik|Fc[g]RII|FcgRII|Fcgr2|Fcgr2a|Fcr-2|Fcr-3|Ly-17|Ly-m20|LyM-1|Lym-1|fcRII	Fc receptor_ IgG_ low affinity IIb	-0.20618	-1.14671	1
Fli1	14247	EWSR2|Fli-1|SIC-1|Sic1	Friend leukemia integration 1	-0.464403	-1.18364	1
Gcsam	14525	Gcet|Gcet2|M17|M17-L	germinal center associated_ signaling and motility	-0.0663253	-1.3327	1
S1pr2	14739	1100001A16Rik|Edg5|Gpcr13|H218|LPb2|S1P2	sphingosine-1-phosphate receptor 2	-0.318502	-1.28651	1
H2-DMb2	15000	H-2Mb2|H2-Mb2	histocompatibility 2_ class II_ locus Mb2	-0.19584	-1.48247	1
H2-Oa	15001	H-2Oa	histocompatibility 2_ O region alpha locus	-0.195533	-1.28025	1
Hcls1	15163	AW213261|HS1	hematopoietic cell specific Lyn substrate 1	-0.446322	-1.18435	1
Ptpn6	15170	70Z-SHP|Hcph|PTPTY-42|Ptp1C|SH-PTP1|SHP-1|hcp|me	protein tyrosine phosphatase_ non-receptor type 6	-0.347975	-0.898779	1
Hhex	15242	Hex|Hex1|Hhex-rs2|Prh|Prhx	hematopoietically expressed homeobox	-0.358759	-1.29778	1
Ier5	15939	-	immediate early response 5	-0.151342	-0.792377	1
Cd79b	15985	B29|Ig-beta|Igb|Igbeta	CD79B antigen	-0.185177	-1.48387	1
Il16	16170	mKIAA4048	interleukin 16	-0.325545	-1.2754	1
Il5ra	16192	CD125|CDw125|Il5r	interleukin 5 receptor_ alpha	-0.239512	-1.70718	1
Junb	16477	-	jun B proto-oncogene	0.044097	-0.848842	1
Napsa	16541	KAP|Kdap|NAP1|SNAPA|pronapsin	napsin A aspartic peptidase	-0.281507	-1.27306	1
Aff3	16764	3222402O04Rik|A730046J16|LAF-4|Laf4	AF4/FMR2 family_ member 3	-0.211025	-1.37204	1
Laptm5	16792	E3	lysosomal-associated protein transmembrane 5	-0.349882	-1.12174	1
Lef1	16842	3000002B05|AI451430|Lef-1	lymphoid enhancer binding factor 1	-0.266673	-1.34197	1
Sh2b3	16923	AI429800|Lnk	SH2B adaptor protein 3	-0.227937	-0.684894	1
Lrmp	16970	D6Int3|D6Int4|D6Int5|D6Int7|D6Int8|Jaw1	lymphoid-restricted membrane protein	-0.358272	-0.981558	1
Lta	16992	LT|LT-[a]|LT-alpha|LT[a]|LTalpha|Ltx|TNF-beta|TNFSF1|Tnfb|Tnfsf1b|hlb382	lymphotoxin A	-0.254414	-1.1919	1
Ltb	16994	AI662801|LTbeta|Tnfc|Tnfsf3|p33	lymphotoxin B	-0.284667	-1.6852	1
Ly6d	17068	Ly-61|Ly61|Thb	lymphocyte antigen 6 complex_ locus D	-0.26947	-1.18815	1
Cd180	17079	F630107B15|Ly78|RP105	CD180 antigen	-0.200989	-1.21911	1
Ly86	17084	MD-1|MD1	lymphocyte antigen 86	-0.324857	-1.27169	1
Ly9	17085	AI893573|CD229|Lgp100|Ly-9|SLAMF3|T100	lymphocyte antigen 9	-0.451332	-1.31475	1
Lyl1	17095	Lyl-1|bHLHa18	lymphoblastomic leukemia 1	-0.282755	-1.7026	1
Madcam1	17123	AV211525	mucosal vascular addressin cell adhesion molecule 1	-0.084345	-1.30524	1
Mef2c	17260	5430401D19Rik|9930028G15Rik|AV011172|Mef2	myocyte enhancer factor 2C	-0.177644	-1.46121	1
Mfge8	17304	AA408458|AI325141|MFG-E8|MP47|Mfgm|P47|SED1|lactadherin	milk fat globule-EGF factor 8 protein	-0.211487	-1.19517	1
Msn	17698	C78546	moesin	-0.318721	-1.24285	1
Gadd45b	17873	AI323528|Myd118	growth arrest and DNA-damage-inducible 45 beta	-0.216558	-0.634502	1
Ncf1	17969	NCF-47K|NOXO2|Ncf-1|p47-phox|p47<phox>|p47phox	neutrophil cytosolic factor 1	-0.381943	-1.08138	1
Nfkb2	18034	NF-kappaB2|lyt|p49|p49/p100|p50B|p52	nuclear factor of kappa light polypeptide gene enhancer in B cells 2_ p49/p100	0.153898	-0.654131	1
Nfkbie	18037	I-kappa-B-epsilon|IKBE|IkB-E|NF-kappa-BIE|ikB-epsilon	nuclear factor of kappa light polypeptide gene enhancer in B cells inhibitor_ epsilon	-0.346606	-0.817266	1
Ntrk3	18213	AW125844|Ntrk3_tv3|TrkC	neurotrophic tyrosine kinase_ receptor_ type 3	-0.278794	-1.24443	1
Pax5	18507	BSAP|EBB-1|KLP|Pax-5	paired box 5	-0.143214	-1.73993	1
Pdcd1	18566	Ly101|PD-1|Pdc1	programmed cell death 1	-0.338281	-1.1606	1
Enpp1	18605	4833416E15Rik|AI428932|C76301|CD203c|E-NPP 1|E-NPP1|Ly-41|M6S1|NPP1|Npps|PC-1|Pca|Pca-1|Pdnp1|ttw|twy	ectonucleotide pyrophosphatase/phosphodiesterase 1	-0.262063	-0.986924	1
Pip4k2a	18718	AW742916|Pip5k2a	phosphatidylinositol-5-phosphate 4-kinase_ type II_ alpha	-0.351984	-1.02642	1
Prkcb	18751	A130082F03Rik|PKC-Beta|Pkcb|Prkcb1|Prkcb2	protein kinase C_ beta	-0.29921	-1.35773	1
Lcp1	18826	AW536232|D14Ertd310e|LCP-1|Pls2|pp65	lymphocyte cytosolic protein 1	-0.400684	-0.988808	1
Pou2af1	18985	BOB.1|Bob-1|Bob1|OBF-1|OBF.1|OCA-B|OCAB	POU domain_ class 2_ associating factor 1	-0.149672	-1.55549	1
Pou2f2	18987	Oct-2|Oct2a|Oct2b|Otf-2|Otf2	POU domain_ class 2_ transcription factor 2	-0.240157	-1.26626	1
Mapk11	19094	P38b|Prkm11|Sapk2|Sapk2b|p38-2|p38beta|p38beta2	mitogen-activated protein kinase 11	-0.323042	-1.30337	1
Prss12	19142	Bssp-3|motopsin	protease_ serine 12 neurotrypsin (motopsin)	-0.2585	-1.29723	1
Ptafr	19204	PAFR	platelet-activating factor receptor	-0.0348971	-1.28758	1
Ptk2b	19229	CADTK|CAKB|CAKbeta|E430023O05Rik|FADK2|FAK2|PYK2|Raftk	PTK2 protein tyrosine kinase 2 beta	-0.00127573	-0.593744	1
Ptprcap	19265	AI605264|CD-45-AP|LPAP|LSM-1	protein tyrosine phosphatase_ receptor type_ C polypeptide-associated protein	-0.415296	-1.43634	1
Qk	19317	1110003F05Rik|1500005P18|QkI|l(17)-1Wis|l17Wis1	quaking	-0.346496	-1.23846	1
Rac2	19354	AI323801|AI452260	RAS-related C3 botulinum substrate 2	-0.349732	-1.1542	1
Rasgrp2	19395	CDC25L|Caldaggef1	RAS_ guanyl releasing protein 2	-0.295225	-1.46086	1
Relb	19698	shep	avian reticuloendotheliosis viral (v-rel) oncogene related B	0.0908989	-0.722454	1
Ryr1	20190	AI528790|RYR-1|Ryr|skrr	ryanodine receptor 1_ skeletal muscle	-0.350111	-1.19634	1
Satb1	20230	2610306G12Rik|AW413156	special AT-rich sequence binding protein 1	-0.237067	-1.4486	1
Spi1	20375	Dis-1|Dis1|PU.1|Sfpi-1|Sfpi1|Spi-1|Tcfpu1|Tfpu.1	spleen focus forming virus (SFFV) proviral integration oncogene	-0.313368	-1.00552	1
Sipa1	20469	Spa1	signal-induced proliferation associated gene 1	-0.355287	-1.23085	1
Sox8	20681	-	SRY (sex determining region Y)-box 8	-0.38509	-1.18907	1
Serpina1e	20704	Dom5|PI5|Spi1-5	serine (or cysteine) peptidase inhibitor_ clade A_ member 1E	-0.216247	-1.25727	1
Stra6	20897	AI891933	stimulated by retinoic acid gene 6	-0.0942503	-1.12774	1
Zeb1	21417	3110032K11Rik|AREB6|BZP|MEB1|Nil2|TCF-8|Tcf18|Tcf8|Tw|ZEB|Zfhep|Zfhx1a|Zfx1a|Zfx1ha|[delta]EF1	zinc finger E-box binding homeobox 1	-0.311412	-1.10405	1
Tfeb	21425	Tcfeb|bHLHe35	transcription factor EB	0.0723316	-0.633428	1
Tgfb1	21803	TGF-beta1|TGFbeta1|Tgfb|Tgfb-1	transforming growth factor_ beta 1	-0.28429	-0.952203	1
Cd40	21939	AI326936|Bp50|GP39|HIGM1|IGM|IMD3|T-BAM|TRAP|Tnfrsf5|p50	CD40 antigen	-0.344331	-1.27994	1
Tnfsf11	21943	Ly109l|ODF|OPG|OPGL|RANKL|Trance	tumor necrosis factor (ligand) superfamily_ member 11	-0.159847	-1.30808	1
Vpreb3	22364	8HS-20|AI528709|Vpreb-3	pre-B lymphocyte gene 3	-0.147513	-1.70594	1
Was	22376	U42471|Wasp	Wiskott-Aldrich syndrome homolog (human)	-0.402686	-1.30558	1
Fmnl3	22379	2700073B04Rik|FBP11|Wbp3|mKIAA2014	formin-like 3	-0.282117	-1.27084	1
Ikzf1	22778	5832432G11Rik|Ikaros|LyF-1|Zfpn1a1|Znfn1a1|hlk-1|mKIAA4227	IKAROS family zinc finger 1	-0.313762	-1.27585	1
Cd52	23833	AI463198|B7|B7-Ag|CAMPATH-1|CLS1|MB7	CD52 antigen	-0.313448	-1.20582	1
Pacsin1	23969	A830061D09Rik|H74|mKIAA1379|syndapin	protein kinase C and casein kinase substrate in neurons 1	-0.380118	-1.12147	1
Sh3bp5	24056	AI606498|SH3BP-5|Sab	SH3-domain binding protein 5 (BTK-associated)	-0.19942	-1.70648	1
Map4k1	26411	Hpk1|mHPK1	mitogen-activated protein kinase kinase kinase kinase 1	-0.351487	-1.35225	1
Map4k2	26412	AI385662|BL44|GCK|Rab8ip	mitogen-activated protein kinase kinase kinase kinase 2	-0.379058	-0.928434	1
Tspan32	27027	AW208513|Art-1|BB235973|D7Wsu37e|Phemx|Tssc6	tetraspanin 32	-0.165321	-1.29262	1
Dok3	27261	AI450713|Dokl	docking protein 3	-0.222554	-1.38812	1
Pdk4	27273	AV005916	pyruvate dehydrogenase kinase_ isoenzyme 4	0.000233813	-1.22216	1
Slamf6	30925	KAL1|KAL1b|Ly108|NTB-A|NTBA|SF2000	SLAM family member 6	-0.212775	-1.56871	1
Bin1	30948	ALP-1|Amphl|BRAMP-2|SH3P9	bridging integrator 1	-0.480093	-1.26901	1
Ifi27	52668	1110013J02Rik|2900026P10Rik|D12Ertd647e|ISG12a|Ifi27l1	interferon_ alpha-inducible protein 27	-0.0388721	-0.927924	1
Vamp5	53620	AF119384|Camp	vesicle-associated membrane protein 5	0.0208723	-0.82287	1
Map3k14	53859	Nik|aly	mitogen-activated protein kinase kinase kinase 14	-0.124175	-0.634861	1
Sept1	54204	Diff6|Pnutl3	septin 1	-0.381874	-0.955038	1
Chst2	54371	AI428561|AW121776|C130041E03Rik|Chts2|GST-2|GlcNAc6ST|Gn6st	carbohydrate sulfotransferase 2	-0.272928	-1.16847	1
Syt8	55925	-	synaptotagmin VIII	-0.175716	-1.34361	1
Msln	56047	MPF	mesothelin	-0.37346	-1.65355	1
Plek	56193	2010300B13Rik	pleckstrin	-0.342856	-1.17135	1
Amotl2	56332	AW549739|C79691|Lccp|MASCOT|mKIAA0989	angiomotin-like 2	0.355339	-1.06931	1
Rrad	56437	REM3|Rad	Ras-related associated with diabetes	-0.220374	-1.36822	1
Cyp2d22	56448	2D22	cytochrome P450_ family 2_ subfamily d_ polypeptide 22	0.183319	-1.12101	1
Rgs19	56470	2610042F04Rik|AI324841|AW547781|GAIP	regulator of G-protein signaling 19	-0.38312	-1.22867	1
Srpk3	56504	Mssk1|Stk23	serine/arginine-rich protein specific kinase 3	-0.124417	-1.31097	1
Clcf1	56708	BSF-3|Bsf3|CLC|NNT-1	cardiotrophin-like cytokine factor 1	-0.364741	-1.22419	1
Lat2	56743	AW125574|LAB|NTAL|WSCR5|Wbscr15|Wbscr5	linker for activation of T cells family_ member 2	-0.347544	-1.26631	1
Stap1	56792	AI586015|Brdg1|STAP-1	signal transducing adaptor family member 1	-0.363296	-1.31167	1
Ehd3	57440	Ehd2	EH-domain containing 3	-0.278017	-1.09983	1
Fmnl1	57778	8030453N10Rik|AI553564|Fmnl|Fnrl|Frls	formin-like 1	-0.47464	-1.18916	1
Pmaip1	58801	Noxa	phorbol-12-myristate-13-acetate-induced protein 1	0.0860653	-0.93339	1
Treh	58866	2210412M19Rik	trehalase (brush-border membrane glycoprotein)	0.0278966	-1.01044	1
Il21r	60504	NILR	interleukin 21 receptor	-0.346359	-1.25355	1
Trp53inp1	60599	2700057G22Rik|SIP|SIP18|SIP27|Stinp|Teap	transformation related protein 53 inducible nuclear protein 1	0.0160163	-0.594423	1
Cables1	63955	Cables|ik3-1	CDK5 and Abl enzyme substrate 1	0.063666	-0.735602	1
Parvg	64099	AI413459	parvin_ gamma	-0.270357	-1.3546	1
Ms4a4c	64380	5830413L19Rik|AI449185|Ms4a9	membrane-spanning 4-domains_ subfamily A_ member 4C	-0.113594	-1.21347	1
Fcamr	64435	-	Fc receptor_ IgA_ IgM_ high affinity	-0.193128	-1.19085	1
Izumo1r	64931	0910001L11Rik|C86255|Folbp3|Folr4|Juno	IZUMO1 receptor_ JUNO	-0.368087	-1.58375	1
Ypel3	66090	0610043B10Rik|1190001G19Rik|Suap	yippee-like 3 (Drosophila)	0.266632	-0.781985	1
Susd3	66329	1700017I11Rik|2810440J20Rik	sushi domain containing 3	-0.298813	-1.1653	1
Lrrk2	66725	4921513O20Rik|9330188B09Rik|AW561911|D630001M17Rik|Gm927|cI-46	leucine-rich repeat kinase 2	-0.207025	-1.20878	1
Gp2	67133	2310037I18Rik|AV060639	glycoprotein 2 (zymogen granule membrane)	-0.324802	-1.56338	1
Slc47a1	67473	1300013J15Rik|AI036982|MATE1|mMATE1	solute carrier family 47_ member 1	-0.0945031	-1.0188	1
Bend5	67621	2310026E23Rik	BEN domain containing 5	-0.272475	-1.2743	1
Samsn1	67742	4930571B16Rik|930571B16Rik|Hacs1|SLy2	SAM domain_ SH3 domain and nuclear localization signals_ 1	-0.411562	-1.30035	1
Limd2	67803	0610025L06Rik|AI413966	LIM domain containing 2	-0.290831	-1.25161	1
Nat8	68396	0610037O16Rik|CCNAT|Cml4	N-acetyltransferase 8 (GCN5-related_ putative)	0.205247	-0.73707	1
1700016C15Rik	69428	-	RIKEN cDNA 1700016C15 gene	0.35121	-1.20868	1
Basp1	70350	2610024P12Rik|CAP-23|CAP23|Ckap3|NAP-22|NAP22	brain abundant_ membrane attached signal protein 1	-0.19943	-1.31963	1
Draxin	70433	2610109H07Rik|neucrin	dorsal inhibitory axon guidance protein	-0.088454	-1.22706	1
5430427O19Rik	71398	-	RIKEN cDNA 5430427O19 gene	-0.210606	-1.34992	1
Grap	71520	8430435N19Rik|BB233594	GRB2-related adaptor protein	-0.461727	-1.15405	1
Cyp4f18	72054	1810054N16Rik|Cyp4f3|Cypf18	cytochrome P450_ family 4_ subfamily f_ polypeptide 18	-0.316858	-1.16973	1
Tymp	72962	2900072D10Rik|Ecgf1|PD-ECGF|PDECGF|Pdgfec	thymidine phosphorylase	-0.0835057	-1.38317	1
Arhgef6	73341	1600028C08Rik|1700038J06Rik|4930592P22Rik|alpha-PIX	Rac/Cdc42 guanine nucleotide exchange factor (GEF) 6	-0.392438	-1.04001	1
Atg16l2	73683	2410118P20Rik	autophagy related 16-like 2 (S. cerevisiae)	-0.196496	-1.07423	1
Hvcn1	74096	0610039P13Rik|AI450555|BTS|HV1|Vsop.|mVSOP	hydrogen voltage-gated channel 1	-0.29466	-1.41729	1
Sash3	74131	1200013B08Rik|AW413946|SLY1	SAM and SH3 domain containing 3	-0.34742	-1.14219	1
Hsf2bp	74377	4932437G14Rik	heat shock transcription factor 2 binding protein	-0.0914864	-1.14951	1
Rhoh	74734	5830400A04Rik|AU019774|Arhh	ras homolog gene family_ member H	-0.293446	-1.6146	1
Arhgap15	76117	5830480G12Rik	Rho GTPase activating protein 15	-0.3675	-1.49533	1
Ppp1r18	76448	2310014H01Rik|AA407849|AI450394	protein phosphatase 1_ regulatory subunit 18	-0.409141	-1.05429	1
Cyfip2	76884	1500004I01Rik|6430511D02Rik|AA930218|AU022376|Pir121|mKIAA1168	cytoplasmic FMR1 interacting protein 2	-0.29306	-1.3129	1
Spns3	77577	9830002I17Rik	spinster homolog 3	-0.112027	-1.26	1
Ypel2	77864	6430570G24|E130113K08Rik	yippee-like 2 (Drosophila)	-0.27835	-0.726129	1
Nxpe2	78252	4432416J03Rik|AI323362|Fam55b	neurexophilin and PC-esterase domain family_ member 2	-0.176609	-1.28541	1
Gmip	78816	5031419I10Rik	Gem-interacting protein	-0.092663	-0.700288	1
P2ry10	78826	5830408N17Rik|Lypsr2|P2Y10	purinergic receptor P2Y_ G-protein coupled 10	-0.434585	-1.38769	1
Gpank1	81845	Bat-4|Bat4|D17H6S54E|G5	G patch domain and ankyrin repeats 1	0.147592	-0.595125	1
Clec2i	93675	Clr-g|Clrg|Dcl1|LCL-1|OCILrP2	C-type lectin domain family 2_ member i	-0.323116	-1.2502	1
Gpnmb	93695	DC-HIL|Dchil|ipd	glycoprotein (transmembrane) nmb	-0.0522281	-1.19328	1
Amn	93835	5033428N14Rik|AV002116	amnionless	0.23319	-0.794118	1
Trim7	94089	AI790312	tripartite motif-containing 7	-0.213789	-0.850624	1
Dock2	94176	AI662014|AW122239|CED-5|Hch|MBC	dedicator of cyto-kinesis 2	-0.381643	-1.14552	1
Kmo	98256	AI046660	kynurenine 3-monooxygenase (kynurenine 3-hydroxylase)	-0.37041	-1.17827	1
Fcrla	98752	BB219290|FCRL|FCRL1|FREB|Fcrlm1|Fcrx|Freb1|mFREB|mFcrX	Fc receptor-like A	-0.158523	-1.41746	1
Tmem64	100201	9630015D15Rik|AI790744|AV300874	transmembrane protein 64	0.0254775	-0.927536	1
Lrrc8c	100604	AD158|AI326115|E430036I04Rik|fad158	leucine rich repeat containing 8 family_ member C	-0.403573	-0.973707	1
N4bp2l1	100637	2410024N18Rik|AI428195|B230342M21Rik	NEDD4 binding protein 2-like 1	0.0429183	-0.764314	1
Plekho2	102595	AI840980|Plekhq1	pleckstrin homology domain containing_ family O member 2	-0.329969	-0.91876	1
Sbk1	104175	Sbk	SH3-binding kinase 1	-0.136498	-0.997909	1
Dennd3	105841	AI447457|E030003N15Rik	DENN/MADD domain containing 3	0.0236187	-0.677684	1
Nckap1l	105855	4930568P13Rik|AI463083|Hem1|Hemp1	NCK associated protein 1 like	-0.324813	-1.22668	1
Gpsm3	106512	AA960287|AGS4	G-protein signalling modulator 3 (AGS3-like_ C. elegans)	-0.311004	-1.06611	1
Haao	107766	0610007K21Rik|0610012J07Rik|3-HAO|3-HAOxase|3HAO	3-hydroxyanthranilate 3_4-dioxygenase	-0.269405	-1.23809	1
Fermt3	108101	C79673|Kindlin3	fermitin family homolog 3 (Drosophila)	-0.441208	-1.10538	1
Tbc1d10c	108995	1810062O14Rik|AI428527	TBC1 domain family_ member 10c	-0.421615	-1.13392	1
Calcb	116903	CGRP2|Calc2	calcitonin-related polypeptide_ beta	-0.461552	-1.77578	1
Mmp28	118453	D130023P12	matrix metallopeptidase 28 (epilysin)	-0.452135	-1.33357	1
Bbc3	170770	PUMA|PUMA/JFY1	BCL2 binding component 3	0.162806	-0.768408	1
Havcr1	171283	AI503787|KIM-1|TIM-1|Tim1|Timd1	hepatitis A virus cellular receptor 1	-0.189253	-1.19155	1
Sardh	192166	-	sarcosine dehydrogenase	-0.0418746	-1.26683	1
Fchsd2	207278	BC034086|R74866|Sh3md3|mKIAA0769	FCH and double SH3 domains 2	-0.0161485	-0.645485	1
Btla	208154	A630002H24	B and T lymphocyte associated	-0.196281	-1.45007	1
Tspan10	208634	Ocsp	tetraspanin 10	-0.0465947	-1.32038	1
Trib1	211770	A530090O15Rik|TRB-1|Trb1	tribbles homolog 1 (Drosophila)	-0.182862	-0.689554	1
A630033H20Rik	213438	AI662791|P2ry10	RIKEN cDNA A630033H20 gene	-0.313745	-1.19336	1
Gpr174	213439	Gm376|Lypsr3	G protein-coupled receptor 174	-0.391166	-1.22885	1
Rassf2	215653	3830431H01Rik|9030412M04Rik|AI852669|AW495050	Ras association (RalGDS/AF-6) domain family member 2	-0.320465	-1.28137	1
Stac2	217154	24b2|24b2/STAC2|AW240854	SH3 and cysteine rich domain 2	-0.197317	-1.38089	1
Ifi27l2b	217845	1810023F06Rik|ISG12(b2)	interferon_ alpha-inducible protein 27 like 2B	-0.0410729	-1.19771	1
Mylip	218203	9430057C20Rik|Mir	myosin regulatory light chain interacting protein	0.157817	-1.095	1
Fam43a	224093	Tuf1	family with sequence similarity 43_ member A	-0.355721	-1.21968	1
Nrros	224109	E430025L02Rik|Lrcc33|Lrrc33	negative regulator of reactive oxygen species	-0.41658	-1.06377	1
Rcsd1	226594	A430105K13Rik|BC025872	RCSD domain containing 1	-0.488225	-1.37169	1
Arhgap30	226652	6030405P05Rik|Gm102|mFLJ00267	Rho GTPase activating protein 30	-0.396611	-1.18184	1
Cytip	227929	A130053M09Rik|AI462064|C80816|Cbp|Cybr|Pscdbp	cytohesin 1 interacting protein	-0.0797306	-1.14631	1
Ppp1r16b	228852	ANKRD4|C130078N17Rik|TIMAP|Wdt4	protein phosphatase 1_ regulatory (inhibitor) subunit 16B	-0.47863	-1.19382	1
Fcrl1	229499	A230020G22Rik|Bxmas1|Bxmh1|Bxmh1b|Fcrh1|Fcrh1l|Fcrh1s|Ifgp1	Fc receptor-like 1	-0.147348	-1.4163	1
Atp10d	231287	9830145H18Rik|ATPVD|D5Buc24e	ATPase_ class V_ type 10D	-0.335028	-1.20555	1
Snx8	231834	B130023O14Rik	sorting nexin 8	-0.144864	-1.15053	1
Arhgap25	232201	A130039I20Rik	Rho GTPase activating protein 25	-0.321884	-1.33887	1
Hmces	232210	8430410A17Rik|C85376	5-hydroxymethylcytosine (hmC) binding_ ES cell specific	-0.153676	-0.679699	1
Clec12a	232413	CLL-1|D230024O04|KLRL1|Micl	C-type lectin domain family 12_ member a	-0.242902	-1.36097	1
Mybpc2	233199	-	myosin binding protein C_ fast-type	-0.129509	-1.25073	1
Ifi209	236312	4930422C14|AI447904|Ifi209|Ifix|Pyhin1	pyrin and HIN domain family_ member 1	-0.242161	-1.35635	1
Lrrc3	237387	1300011L04Rik|C21orf102	leucine rich repeat containing 3	0.0430578	-1.18819	1
Rps6kl1	238323	A830084F09Rik|AW046440	ribosomal protein S6 kinase-like 1	-0.0147685	-1.47931	1
Klhl6	239743	-	kelch-like 6	-0.204321	-1.50607	1
Cpne5	240058	A830083G22Rik	copine V	-0.293128	-1.29632	1
Rasgrp3	240168	BC066069|Gm327	RAS_ guanyl releasing protein 3	-0.171039	-1.22746	1
Atp6v0d2	242341	1620401A02Rik|AI324824|V-ATPase	ATPase_ H+ transporting_ lysosomal V0 subunit D2	-0.110393	-1.25586	1
Slc36a2	246049	A530067G19Rik|PAT2|Tramd1	solute carrier family 36 (proton/amino acid symporter)_ member 2	-0.151938	-1.25498	1
Myo1g	246177	E430002D17Rik	myosin IG	-0.360136	-1.1819	1
Krt222	268481	6330509G02Rik	keratin 222	0.222373	-0.64159	1
Spib	272382	Spi-B	Spi-B transcription factor (Spi-1/PU.1 related)	-0.259007	-1.20175	1
Slfn8	276950	-	schlafen 8	-0.555397	-1.91933	1
A430078G23Rik	319493	-	RIKEN cDNA A430078G23 gene	-0.313684	-1.29028	1
A630001G21Rik	319997	-	RIKEN cDNA A630001G21 gene	-0.305271	-1.42022	1
Gpr183	321019	Ebi2	G protein-coupled receptor 183	-0.283809	-1.26068	1
Scimp	327957	A430084P05Rik	SLP adaptor and CSK interacting membrane protein	-0.263301	-1.31159	1
Treml2	328833	AW049306|Gm750|Tlt2	triggering receptor expressed on myeloid cells-like 2	-0.21504	-1.29584	1
Cecr2	330409	2610101O16Rik|2810409N01Rik|Gtl4|mKIAA1740	cat eye syndrome chromosome region_ candidate 2	-0.174269	-1.64267	1
Colq	382864	A130034K24Rik	collagen-like tail subunit (single strand of homotrimer) of asymmetric acetylcholinesterase	-0.149883	-1.27902	1
Nxpe3	385658	Fam55c|Gm1752|Gm611	neurexophilin and PC-esterase domain family_ member 3	-0.252225	-1.534	1
Fam169b	434197	EG434197	family with sequence similarity 169_ member B	-0.302972	-1.48832	1
Gm1966	434223	-	predicted gene 1966	-0.31181	-1.26832	1
Zdhhc18	503610	-	zinc finger_ DHHC domain containing 18	-0.314468	-0.836943	1
Wdfy4	545030	Gm18810	WD repeat and FYVE domain containing 4	-0.242908	-1.35947	1
Ifi214	545384	Ifi214|p214|BC094916	cDNA sequence BC094916	-0.265265	-1.16164	1
H2-K2	630499	EG630499|Gm7035|H-2K1|H-2K1K|H-2K2|H2-K1	histocompatibility 2_ K region locus 2	-0.118543	-0.771498	1
Susd1	634731	A530080P10|Gm12528|OTTMUSG00000007332	sushi domain containing 1	-0.317684	-1.16552	1
Gm8369	666926	EG666926	predicted gene 8369	-0.0840601	-1.33833	1
Gm13710	672763	OTTMUSG00000013441	predicted gene 13710	-0.135971	-1.3269	1
AI662270	100043636	AW496474	expressed sequence AI662270	-0.306261	-1.18297	1
Nuggc	100503545	Gm600|SLIP-GC	nuclear GTPase_ germinal center associated	-0.117999	-1.31347	1
Gm19897	100503790	-	predicted gene_ 19897	-0.240328	-1.20623	1
Gm15987	100504591	OTTMUSG00000028624	predicted gene 15987	-0.172062	-1.23789	1
Acod1				-0.196637	-1.25705	1
Arhgap45				-0.322478	-1.23066	1
Carmil2				-0.414051	-1.31108	1
Kyat1				-0.19107	-0.975161	1
Plut				0.0097616	-1.05358	1
Ripor2				-0.293018	-1.15269	1
Rubcn				-0.121548	-0.638137	1
Rubcnl				-0.189788	-1.35926	1

## Sheet: Cluster 1 - Annotation
Name	pVal	Knowledgebase
Intestinal immune network for IgA production	1.91963e-06	PATHWAY_ANALYSIS
Leukocyte transendothelial migration	3.52408e-06	PATHWAY_ANALYSIS
Osteoclast differentiation	1.06156e-05	PATHWAY_ANALYSIS
B cell receptor signaling pathway	1.30743e-05	PATHWAY_ANALYSIS
NF-kappa B signaling pathway	1.44216e-05	PATHWAY_ANALYSIS
GTPase activator activity	2.9e-06	MOLECULAR_FUNCTIONS
RNA polymerase II core promoter proximal region sequence-specific DNA binding	7.1e-05	MOLECULAR_FUNCTIONS
protein binding	0.00011	MOLECULAR_FUNCTIONS
transcriptional activator activity, RNA polymerase II core promoter proximal region sequence-specific binding	0.00012	MOLECULAR_FUNCTIONS
RNA polymerase II distal enhancer sequence-specific DNA binding	0.00027	MOLECULAR_FUNCTIONS
immunological synapse	2.1e-06	CELLULAR_COMPONENT
external side of plasma membrane	1.4e-05	CELLULAR_COMPONENT
plasma membrane	4.2e-05	CELLULAR_COMPONENT
phagocytic cup	4.5e-05	CELLULAR_COMPONENT
podosome	0.00024	CELLULAR_COMPONENT
lymph node development	2.7e-08	BIOLOGICAL_PROCESSES
B cell receptor signaling pathway	2.6e-07	BIOLOGICAL_PROCESSES
positive regulation of B cell proliferation	4.9e-07	BIOLOGICAL_PROCESSES
adaptive immune response	9.4e-06	BIOLOGICAL_PROCESSES
T cell homeostasis	1.4e-05	BIOLOGICAL_PROCESSES
mmu-miR-124-3p	3.50916e-72	MIRNA_ANALYSIS
mmu-miR-30a-5p	2.26976e-55	MIRNA_ANALYSIS
mmu-miR-30d-5p	2.26976e-55	MIRNA_ANALYSIS
mmu-miR-384-5p	2.26976e-55	MIRNA_ANALYSIS
mmu-miR-30e-5p	2.26976e-55	MIRNA_ANALYSIS
Agammaglobulinemias	2.13471e-06	DISEASE_ANALYSIS
Systemic lupus erythematosus	2.28661e-05	DISEASE_ANALYSIS
Multiple sclerosis	0.000163989	DISEASE_ANALYSIS
Type I diabetes mellitus	0.000345737	DISEASE_ANALYSIS
Leukocyte adhesion deficiency (LAD)	0.00102022	DISEASE_ANALYSIS

## Sheet: Cluster 2 - Fold Changes
Symbol	GeneID	Alias	Description	Slfn3KO Male vs WT Male log2FoldChange	Slfn3KO Female vs WT Female log2FoldChange	Cluster
Agtrap	11610	3300002E14Rik|AT1R|Atrap|D4Wsu124e	angiotensin II_ type I receptor-associated protein	-0.140031	0.602435	2
Akap1	11640	AKAP121|AKAP84|Akap|C76494|C81186|DAKAP1|S-AKAP84	A kinase (PRKA) anchor protein 1	0.143788	0.632425	2
Slc7a1	11987	4831426K01Rik|AI447493|Atrc-1|Atrc1|Cat1|Rec-1|Rev-1|mCAT-1	solute carrier family 7 (cationic amino acid transporter_ y+ system)_ member 1	-0.062988	0.661836	2
C4bp	12269	AI195242|C4bpa	complement component 4 binding protein	0.0420603	0.828551	2
Car8	12319	AW546993|Ca8|Cals|Cals1|Carp|wdl	carbonic anhydrase 8	0.0767902	1.09831	2
Ccnd1	12443	AI327039|CycD1|Cyl-1|PRAD1|bcl-1|cD1	cyclin D1	-0.131044	0.855702	2
Cnn1	12797	CN|CnnI	calponin 1	-0.14359	1.22158	2
Defa27	13237	Defa27|Defcr-3|Defcr3|Defa3	defensin_ alpha_ 3	-0.109289	1.34188	2
Defa29	13239	Defa29|Defcr29|Defcr5|Defa5	defensin_ alpha_ 5	0.143616	1.27569	2
Defa30	13241	Defa30|Defcr7|Defa7	defensin_ alpha_ 7	0.14183	1.40072	2
Dnah8	13417	ATPase|Dnahc8|Hst6.7b|P1-Loop	dynein_ axonemal_ heavy chain 8	-0.232811	1.18684	2
Ephb2	13844	Cek5|Drt|ETECK|Erk|Hek5|Nuk|Prkm5|Qek5|Sek3|Tyro5	Eph receptor B2	0.126721	0.868695	2
Ces1c	13884	Ces-N|Ee-1|Ee1|Es-4|Es-N|Es1|Es4|EsN|PESN	carboxylesterase 1C	0.139476	1.21401	2
Mecom	14013	D630039M04Rik|Evi-1|Evi1|Jbo|Mds|Mds1|Mds1-Evi1|Prdm3|Znfpr1b1	MDS1 and EVI1 complex locus	-0.0210552	1.0916	2
Fut1	14343	-	fucosyltransferase 1	-0.176702	1.07668	2
Gpld1	14756	6330541J12Rik|AW546131	glycosylphosphatidylinositol specific phospholipase D1	0.195823	0.884214	2
Hmgn2	15331	HMG-17|Hmg17	high mobility group nucleosomal binding domain 2	-0.146414	0.840889	2
Hoxa3	15400	Hox-1.5|Mo-10	homeobox A3	0.365465	0.965544	2
Hpd	15445	Fla|Flp|Hppd|Laf	4-hydroxyphenylpyruvic acid dioxygenase	0.139752	1.1258	2
Sdc2	15529	4833414L08Rik|AA960457|Hspg1|Synd2|syndecan-2	syndecan 2	0.16399	0.834914	2
Hspg2	15530	AI852380|Pcn|Plc|per	perlecan (heparan sulfate proteoglycan 2)	0.121344	0.80134	2
Htr4	15562	5-HT-4|5-HT4|5-HT<4L>|5HTR4	5 hydroxytryptamine (serotonin) receptor 4	0.442562	1.38149	2
Lrig1	16206	D6Bwg0781e|Img|LIG-1	leucine-rich repeats and immunoglobulin-like domains 1	0.130616	0.704391	2
Itln1	16429	IntL|Itln|Itln2|Itln3|Itln5|Itlna|Lfr	intelectin 1 (galactofuranose binding)	0.272683	1.24725	2
Kit	16590	Bs|CD117|Fdc|Gsfsco1|Gsfsco5|Gsfsow3|SCO1|SCO5|SOW3|Ssm|Tr-kit|W|c-KIT	kit oncogene	0.332436	0.721034	2
L1cam	16728	CD171|L1|N-CAM-L1|NCAM-L1	L1 cell adhesion molecule	0.0596987	0.715252	2
Lipg	16891	3110013K01Rik|EL|lipase|mEDL	lipase_ endothelial	-0.228711	1.11807	2
Lyz1	17110	Lyz|Lzp-s	lysozyme 1	0.172999	1.18322	2
Mcpt2	17225	MMCP-2|Mcp-2	mast cell protease 2	0.350754	1.15526	2
Mmp7	17393	MAT	matrix metallopeptidase 7	0.0230263	1.24073	2
Myo1b	17912	AA406997|MIH-L|MMIa	myosin IB	0.123686	0.639034	2
Notch4	18132	Int-3|Int3|N4	notch 4	0.135696	0.82922	2
Prom1	19126	4932416E19Rik|AC133|CD133|Prom|Prom-1|Proml1	prominin 1	-0.169443	0.732811	2
Ptprs	19280	AL022616|PTP|PTP-NU3|PTPNU-3|PTPsigma|Ptpt9|R-PTP-S|RPTPsigma	protein tyrosine phosphatase_ receptor type_ S	-0.00500353	0.801149	2
Spink4	20731	MPGC60	serine peptidase inhibitor_ Kazal type 4	0.082419	0.712514	2
Tfrc	22042	2610028K12Rik|AI195355|AI426448|AU015758|CD71|E430033M20Rik|Mtvr-1|Mtvr1|TFR|TFR1|TR|Trfr|p90	transferrin receptor	0.0568516	0.754611	2
Tyro3	22174	AI323366|Brt|Dtk|Etk-2|Rse|Sky|TK19-2|Tif|etk2/tyro3|tk19-1	TYRO3 protein tyrosine kinase 3	0.11781	0.790423	2
Vldlr	22359	AA408956|AI451093|AW047288	very low density lipoprotein receptor	0.399655	0.971892	2
Zfp9	22750	1810048F22Rik|AU016736|Krox-4|Zfp-9|mszf79-2	zinc finger protein 9	0.245588	0.66644	2
Defa17	23855	AU014719|Cryp17|Defcr17	defensin_ alpha_ 17	0.224474	1.12225	2
Insrr	23920	Irr	insulin receptor-related receptor	0.382236	0.963313	2
Pla2g2f	26971	-	phospholipase A2_ group IIF	-0.0446087	1.02207	2
Asns	27053	-	asparagine synthetase	-0.221138	0.64572	2
Fkbp9	27055	1810014L23|AW549641|FKBP-63|FKBP-9|FKBP60|FKBP63|FKBP65RS	FK506 binding protein 9	0.139746	0.875883	2
Amot	27494	CAG-2|D0Kist1|Sii6	angiomotin	0.0460263	0.60157	2
Tnfrsf19	29820	AL023044|AW123854|TAJ|TAJ-ALPHA|TRADE|Troy	tumor necrosis factor receptor superfamily_ member 19	0.146398	0.932404	2
Mmp20	30800	-	matrix metallopeptidase 20 (enamelysin)	0.0758347	1.15053	2
Chek2	50883	CHK2|Cds1|HUCDS1|Rad53	checkpoint kinase 2	-0.0238763	0.663784	2
Ncald	52589	AI848120|D030020D09Rik|D15Ertd412e	neurocalcin delta	-0.155142	0.632743	2
Prss16	54373	AI448615|TSSP	protease_ serine 16 (thymus)	-0.133562	1.31273	2
Slc1a4	55963	ASCT-1|ASCT1|AW045657|SATT	solute carrier family 1 (glutamate/neutral amino acid transporter)_ member 4	0.117457	0.86519	2
Nupr1	56312	2310032H04Rik|Com1|p8	nuclear protein transcription regulator 1	0.0230305	1.09235	2
Copz2	56358	1110012D12Rik|zeta2-COP	coatomer protein complex_ subunit zeta 2	0.130285	1.00062	2
Diaph3	56419	4930417P13Rik|Dia2|Diaph3|Drf3|mDia2|mKIAA4117|p134MDia2|Diap3	diaphanous homolog 3 (Drosophila)	-0.459188	0.773289	2
Retnlb	57263	9030012B21Rik|Fizz2|RELMbeta|Relmb|Xcp3	resistin like beta	-0.34182	1.37	2
Parva	57342	2010012A22Rik|5430400F08Rik|AI225929|AU042898|Actp|CH-ILKBP|Parvin	parvin_ alpha	0.166941	0.590987	2
Kcne3	57442	2210017H05Rik|MiRP2	potassium voltage-gated channel_ Isk-related subfamily_ gene 3	0.167055	1.03906	2
Fn3k	63828	2310074G21Rik	fructosamine 3 kinase	0.212259	1.20218	2
Tmed6	66269	1810015P03Rik|1810018I24Rik	transmembrane emp24 protein transport domain containing 6	0.153416	1.24851	2
Slc39a8	67547	4933419D20Rik|AA986696|BIGM103|ZIP-8|Zip8	solute carrier family 39 (metal ion transporter)_ member 8	0.0229021	0.722799	2
Bambi	68010	2610003H06Rik	BMP and activin membrane-bound inhibitor	0.320845	1.10205	2
Clybl	69634	0610033J05Rik|2310014M14Rik|AI256068|Clb	citrate lyase beta like	0.145465	0.670738	2
Pir	69656	2310042L19Rik|Pirnl	pirin	-0.260337	0.954688	2
Pxdn	69675	2310075M15Rik|C85409|E330004E07|VPO1|mKIAA0230	peroxidasin homolog (Drosophila)	0.0255517	1.18199	2
Aunip	69885	2610002D18Rik|Clhc1	aurora kinase A and ninein interacting protein	-0.178702	0.954509	2
2610528A11Rik	70045	AW494830	RIKEN cDNA 2610528A11 gene	0.0223264	1.07197	2
Tln2	70549	5730421P04Rik|AI507121|AI787438|AL118320|mKIAA0320	talin 2	0.192764	0.833708	2
Pgm2l1	70974	4931406N15Rik|AI553438|BM32A	phosphoglucomutase 2-like 1	-0.138741	0.65973	2
Kif23	71819	3110001D19Rik|C87313|CHO1|Knsl5|MKLP-1|MKLP1	kinesin family member 23	-0.011214	0.652884	2
Cyp2c55	72082	2010318C06Rik	cytochrome P450_ family 2_ subfamily c_ polypeptide 55	0.130362	1.41316	2
Sh2d4a	72281	2210402M20Rik|SH2A	SH2 domain containing 4A	0.0397589	0.634363	2
Cdkn3	72391	2410006H10Rik|KAP	cyclin-dependent kinase inhibitor 3	-0.0934349	0.793539	2
4933406C10Rik	74076	-	RIKEN cDNA 4933406C10 gene	0.0925418	1.04339	2
Gsdmc4	74548	9030605I04Rik	gasdermin C4	-0.0345517	1.5163	2
Morc4	75746	1600017G11Rik|5630401M14Rik|AA117449|Zcwcc2	microrchidia 4	0.0685859	0.879997	2
Creb3l4	78284	1700012K17Rik|5330432F22Rik|AIBZIP|AV040530|AV258827|CREB4|JAL|TISP40|acre1	cAMP responsive element binding protein 3-like 4	0.145731	0.671144	2
Zdhhc15	108672	6030457O13Rik	zinc finger_ DHHC domain containing 15	-0.171337	0.622543	2
Boc	117606	4732455C11|mFLJ00376	biregional cell adhesion molecule-related/down-regulated by oncogenes (Cdon) binding protein	0.147347	1.39665	2
Zfp704	170753	C030026M03|C030034L19Rik|Gig1|Znf704	zinc finger protein 704	0.0102275	0.856351	2
Pycr1	209027	-	pyrroline-5-carboxylate reductase 1	0.203677	0.809768	2
Shank2	210274	ProSAP1|mKIAA1022	SH3/ankyrin domain gene 2	-0.169098	0.709745	2
9330159F19Rik	212448	-	RIKEN cDNA 9330159F19 gene	0.195649	1.16731	2
Arhgap29	214137	6720461J18Rik|A830014I19|AU040217|B130017I01Rik|C76601|Parg1	Rho GTPase activating protein 29	0.0426433	0.64931	2
Aldh1l2	216188	D330038I09Rik|mtFDH	aldehyde dehydrogenase 1 family_ member L2	0.06441	0.904213	2
Ang4	219033	Raa4|Rnase5d	angiogenin_ ribonuclease A family_ member 4	0.359436	1.71791	2
Nrbp2	223649	BC011468	nuclear receptor binding protein 2	0.183541	0.696595	2
Rapgef3	223864	2310016P22Rik|9330170P05Rik|Epac|Epac1	Rap guanine nucleotide exchange factor (GEF) 3	0.160292	0.612613	2
Habp2	226243	AI035669|FSAP|HABP|HGFAL|PHBP	hyaluronic acid binding protein 2	0.220164	1.20622	2
Pms1	227099	-	postmeiotic segregation increased 1 (S. cerevisiae)	0.0100317	0.771039	2
Cps1	227231	4732433M03Rik|CPS|D1Ucla3	carbamoyl-phosphate synthetase 1	0.032098	0.767676	2
Proser2	227545	5430407P10Rik|AU067770	proline and serine rich 2	0.203036	0.633284	2
Large2	228366	5730485C17Rik|AI891893|Large2|Largel|mKIAA4105|Gyltl1b	glycosyltransferase-like 1B	0.236834	0.838533	2
Paip2b	232164	-	poly(A) binding protein interacting protein 2B	-0.0570506	0.605678	2
Vgll4	232334	BC048841|VGL-4	vestigial like 4 (Drosophila)	0.0318654	0.656038	2
Pla2g4c	232889	D7Ertd445e	phospholipase A2_ group IVC (cytosolic_ calcium-independent)	-0.0851326	1.49302	2
Zfp612	234725	B230354B21Rik	zinc finger protein 612	-0.0483052	0.797732	2
Fn3krp	238024	FN3K-RP	fructosamine 3 kinase related protein	-0.353404	0.750812	2
Slc2a13	239606	6530403A04|A630029G22Rik|AI505012|Gm308	solute carrier family 2 (facilitated glucose transporter)_ member 13	-0.0993417	0.742721	2
D630039A03Rik	242484	-	RIKEN cDNA D630039A03 gene	0.20873	0.653248	2
Zfp711	245595	2810409C01Rik|A230078I01Rik|Znf711	zinc finger protein 711	-0.000326473	1.01362	2
Rnf217	268291	AU016819|Ibrdc1	ring finger protein 217	-0.0253694	0.774432	2
Plch1	269437	BC042549|PLC-eta-1|PLCeta1|Plcl3	phospholipase C_ eta 1	-0.0721246	0.601459	2
Gsdmc3	270328	9930109F21Rik	gasdermin C3	0.00526659	1.69567	2
D030028A08Rik	319371	-	RIKEN cDNA D030028A08 gene	0.103613	0.896167	2
Samd5	320825	E130306M17Rik	sterile alpha motif domain containing 5	0.293146	1.2768	2
Panct2	329217	9530060I07|EG329217|Gm5101	pluripotency-associated noncoding transcript 2	-0.0474183	1.17188	2
Dennd2c	329727	A930010I20Rik	DENN/MADD domain containing 2C	0.085999	1.20006	2
Gsdmc2	331063	9130023H10|AI987692	gasdermin C2	-0.0435965	1.61272	2
A4gnt	333424	AV080780|Alpha4gnt|Gm798	alpha-1_4-N-acetylglucosaminyltransferase	0.128668	1.20828	2
Cracr2a	381812	Efcab4b|Gm1073|Gm462	calcium release activated channel regulator 2A	0.0794056	0.754527	2
Pnpla1	433091	-	patatin-like phospholipase domain containing 1	-0.197982	0.813141	2
Defa24	503491	Defcr24	defensin_ alpha_ 24	0.263544	1.08741	2
Gm29684	628062	-	predicted gene_ 29684	0.192821	0.987427	2
Naaladl2	635702	2810043G22Rik|EG635702|Gm1021	N-acetylated alpha-linked acidic dipeptidase-like 2	0.124426	1.20746	2
Mptx2	100504232	ENSMUSG00000079180|Gm11062	mucosal pentraxin 2	-0.0520451	1.25587	2
Ttc39aos1	102635290	Gm12750|OTTMUSG00000008290|lincRNA-EPS	Ttc39a opposite strand RNA 1	-0.152846	0.836786	2

## Sheet: Cluster 2 - Annotation
Name	pVal	Knowledgebase
Linoleic acid metabolism	0.00171375	PATHWAY_ANALYSIS
Nitrogen metabolism	0.00287383	PATHWAY_ANALYSIS
alpha-Linolenic acid metabolism	0.00618503	PATHWAY_ANALYSIS
Ferroptosis	0.00757307	PATHWAY_ANALYSIS
Arachidonic acid metabolism	0.00869261	PATHWAY_ANALYSIS
cell surface	0.0018	CELLULAR_COMPONENT
basolateral part of cell	0.0053	CELLULAR_COMPONENT
rod bipolar cell terminal bouton	0.0053	CELLULAR_COMPONENT
brush border membrane	0.0057	CELLULAR_COMPONENT
prominosome	0.0106	CELLULAR_COMPONENT
quercetin 2,3-dioxygenase activity	2.8e-05	MOLECULAR_FUNCTIONS
calcium ion binding	0.00029	MOLECULAR_FUNCTIONS
malate synthase activity	0.00533	MOLECULAR_FUNCTIONS
glycosylphosphatidylinositol phospholipase D activity	0.00533	MOLECULAR_FUNCTIONS
stem cell factor receptor activity	0.00533	MOLECULAR_FUNCTIONS
positive regulation of high-density lipoprotein particle clearance	2.7e-05	BIOLOGICAL_PROCESSES
positive regulation of long-term neuronal synaptic plasticity	0.00056	BIOLOGICAL_PROCESSES
transferrin transport	0.00118	BIOLOGICAL_PROCESSES
actin cytoskeleton reorganization	0.00132	BIOLOGICAL_PROCESSES
angiogenesis	0.00226	BIOLOGICAL_PROCESSES
mmu-miR-130a-3p	1	MIRNA_ANALYSIS
mmu-miR-153-3p	1	MIRNA_ANALYSIS
mmu-miR-93-3p	1	MIRNA_ANALYSIS
mmu-miR-410-3p	1	MIRNA_ANALYSIS
mmu-miR-188-5p	1	MIRNA_ANALYSIS
Cerebellar ataxia, mental retardation (MR), and dysequilibrium syndrome (CAMRQ)	0.00254356	DISEASE_ANALYSIS
Carbamoyl phosphate synthetase I deficiency	0.00472505	DISEASE_ANALYSIS
L1 syndrome	0.00472505	DISEASE_ANALYSIS
Asparagine synthetase deficiency	0.00472505	DISEASE_ANALYSIS
Mast-cell leukemia	0.00472505	DISEASE_ANALYSIS

## Sheet: Cluster 3 - Fold Changes
Symbol	GeneID	Alias	Description	Slfn3KO Male vs WT Male log2FoldChange	Slfn3KO Female vs WT Female log2FoldChange	Cluster
Fabp4	11770	422/aP2|ALBP/Ap2|Ap2|Lbpl	fatty acid binding protein 4_ adipocyte	0.829007	-0.25339	3
Slc7a2	11988	20.5|AI158848|Atrc2|CAT-2|Cat2|Tea	solute carrier family 7 (cationic amino acid transporter_ y+ system)_ member 2	0.766383	0.93279	3
Efna1	13636	AI325262|B61|Efl1|Epl1|Eplg1|Lerk1	ephrin A1	0.372784	-0.661255	3
Fgfr4	14186	Fgfr-4	fibroblast growth factor receptor 4	0.604756	0.428185	3
Guca2b	14916	AV066530|Gcap2|Ugn	guanylate cyclase activator 2b (retina)	0.469333	-0.973314	3
Hmgcs2	15360	1300002P16|mHS	3-hydroxy-3-methylglutaryl-Coenzyme A synthase 2	0.713807	-0.327064	3
Klkb1	16621	APS|Kal-3|Kal3|Klk3|PSA	kallikrein B_ plasma 1	0.599134	-0.531667	3
Ky	16716	CD1|D9Mgc44e|ky	kyphoscoliosis peptidase	1.04868	-1.01844	3
Lpl	16956	-	lipoprotein lipase	0.871726	-0.0710277	3
Mt1	17748	MT-I|Mt-1	metallothionein 1	0.658658	-0.0100343	3
Nab2	17937	AI451907	Ngfi-A binding protein 2	0.406627	-0.938174	3
Nid2	18074	AW547149|Ly111|NID-2|entactin-2|nidogen-2	nidogen 2	0.593719	0.199923	3
Pnliprp2	18947	PLRP2	pancreatic lipase-related protein 2	0.658372	0.685745	3
Ppic	19038	CyP-20c	peptidylprolyl isomerase C	0.621353	0.738319	3
Sst	20604	SOM|SRIF|SS|Smst	somatostatin	0.652974	-0.373271	3
Sult1a1	20887	AI266890|PST|ST1A1|Stp|Stp1	sulfotransferase family 1A_ phenol-preferring_ member 1	0.87733	0.196955	3
Trpc1	22063	Mtrp1|Trp1|Trrp1	transient receptor potential cation channel_ subfamily C_ member 1	0.817284	0.0281402	3
Xlr3a	22445	Xlr3	X-linked lymphocyte-regulated 3A	0.648863	0.0541147	3
Spry1	24063	sprouty1|spry-1	sprouty homolog 1 (Drosophila)	0.879347	-0.271041	3
Syn3	27204	-	synapsin III	0.689274	0.810435	3
Pcbp4	59092	1200003L19Rik|AlphaCP-4	poly(rC) binding protein 4	0.647684	-0.308367	3
Dpysl5	65254	CRAM|CRMP-5|Crmp5	dihydropyrimidinase-like 5	0.621584	0.267488	3
Slc25a23	66972	2310067G05Rik|SCaMC-3	solute carrier family 25 (mitochondrial carrier; phosphate carrier)_ member 23	0.632368	0.360259	3
Reg4	67709	2010002L15Rik|GISP|RELP	regenerating islet-derived family_ member 4	1.15421	0.869452	3
Fam198b	68659	1110032E23Rik|2210419I08Rik|AV011458|Ened	family with sequence similarity 198_ member B	0.71989	-0.501126	3
Chst8	68947	1500011J21Rik|AI426009	carbohydrate (N-acetylgalactosamine 4-0) sulfotransferase 8	0.536905	-1.20046	3
Wnk4	69847	2010002J11Rik|Pha2b|Prkwnk4	WNK lysine deficient protein kinase 4	0.652445	0.307507	3
Tmem144	70652	1110057I03Rik|5730537D05Rik	transmembrane protein 144	0.585793	-0.462979	3
Grip1	74053	4931400F03Rik|GRIP|eb	glutamate receptor interacting protein 1	0.704651	0.537808	3
Sphkap	77629	4930544G21Rik|A930009L15Rik|AI852220|SKIP|mKIAA1678	SPHK1 interactor_ AKAP domain containing	0.61573	0.12289	3
Htra3	78558	2210021K23Rik|9530081K03Rik|Prsp|Tasp	HtrA serine peptidase 3	0.609396	0.650366	3
Cnnm1	83674	AI846314|Acdp1|CLP-1	cyclin M1	0.689465	-0.204416	3
Atp1a2	98660	AW060654|Atpa-3|mKIAA0778	ATPase_ Na+/K+ transporting_ alpha 2 polypeptide	0.881205	-0.116752	3
Tchh	99681	AHF|AI597080|Thh	trichohyalin	0.651235	-0.189866	3
Prelp	116847	7330409J17Rik|SLRR2A	proline arginine-rich end leucine-rich repeat	0.643347	0.628805	3
Pnpla3	116939	Adpn	patatin-like phospholipase domain containing 3	0.683835	0.296007	3
Nr1d1	217166	A530070C09Rik|R75201	nuclear receptor subfamily 1_ group D_ member 1	0.598807	-0.300326	3
Rerg	232441	-	RAS-like_ estrogen-regulated_ growth-inhibitor	0.654729	-0.426694	3
Zfp939	233147	9430025M13Rik	zinc finger protein 939	0.635189	0.556366	3
Prkag3	241113	AMPKg3L|AMPKg3S|Amkg3|Ampkg3	protein kinase_ AMP-activated_ gamma 3 non-catatlytic subunit	0.592103	-0.533028	3
Pcdh19	279653	B530002L05Rik|Gm717|mKIAA1313	protocadherin 19	0.586709	0.246304	3
Tnfsf15	326623	Tl1|Tl1a|Vegi	tumor necrosis factor (ligand) superfamily_ member 15	0.712933	-0.216584	3
AY761184	382000	CRS1C-3|CRS1C-6	cDNA sequence AY761184	0.70351	1.13412	3
Gm5512	433224	EG433224	required for meiotic nuclear division 1 pseudogene	0.840715	0.0918484	3
Apcdd1	494504	AB023957|AU041258|Drapc1|EIG180	adenomatosis polyposis coli down-regulated 1	0.592052	0.133903	3
BC021767	545551	-	cingulin pseudogene	1.21248	0.0624938	3
Gm14851	634825	CRS1C-2|OTTMUSG00000018260	predicted gene 14851	0.684015	1.24574	3
Vmn1r91	667067	EG667067|Gm8442	vomeronasal 1 receptor 91	0.590918	-0.106543	3

## Sheet: Cluster 3 - Annotation
Name	pVal	Knowledgebase
Glycerolipid metabolism	0.00023312	PATHWAY_ANALYSIS
PPAR signaling pathway	0.000950288	PATHWAY_ANALYSIS
Pancreatic secretion	0.00125678	PATHWAY_ANALYSIS
Mineral absorption	0.00137693	PATHWAY_ANALYSIS
Circadian rhythm	0.00407088	PATHWAY_ANALYSIS
heparin binding	0.00028	MOLECULAR_FUNCTIONS
triglyceride lipase activity	0.0004	MOLECULAR_FUNCTIONS
tyrosine-ester sulfotransferase activity	0.00218	MOLECULAR_FUNCTIONS
triglyceride binding	0.00218	MOLECULAR_FUNCTIONS
galactolipase activity	0.00218	MOLECULAR_FUNCTIONS
neuronal cell body	0.013	CELLULAR_COMPONENT
sodium:potassium-exchanging ATPase complex	0.017	CELLULAR_COMPONENT
extracellular space	0.025	CELLULAR_COMPONENT
chylomicron	0.025	CELLULAR_COMPONENT
Z disc	0.026	CELLULAR_COMPONENT
regulation of cholesterol homeostasis	0.0004	BIOLOGICAL_PROCESSES
triglyceride catabolic process	0.0012	BIOLOGICAL_PROCESSES
organ induction	0.0013	BIOLOGICAL_PROCESSES
triglyceride biosynthetic process	0.002	BIOLOGICAL_PROCESSES
4-nitrophenol metabolic process	0.0021	BIOLOGICAL_PROCESSES
mmu-miR-495-3p	0.00259403	MIRNA_ANALYSIS
mmu-miR-137-3p	0.00265722	MIRNA_ANALYSIS
mmu-miR-218-5p	0.00314795	MIRNA_ANALYSIS
mmu-miR-9-5p	0.00323887	MIRNA_ANALYSIS
mmu-miR-200c-3p	0.00394477	MIRNA_ANALYSIS
Fletcher factor deficiency; Prekallikrein deficiency	0.00195519	DISEASE_ANALYSIS
Nonalcoholic fatty liver disease (NAFLD)	0.00195519	DISEASE_ANALYSIS
Hyperlipoproteinemia, type I	0.00390664	DISEASE_ANALYSIS
Fraser syndrome	0.00390664	DISEASE_ANALYSIS
HMG-CoA synthase (HMGCS) deficiency	0.00390664	DISEASE_ANALYSIS

## Sheet: Cluster 4 - Fold Changes
Symbol	GeneID	Alias	Description	Slfn3KO Male vs WT Male log2FoldChange	Slfn3KO Female vs WT Female log2FoldChange	Cluster
Capg	12332	gCap39|mbh1	capping protein (actin filament)_ gelsolin-like	-0.637154	0.202881	4
Cfh	12628	Mud-1|NOM|Sas-1|Sas1	complement component factor h	-0.661705	0.430981	4
Chrm4	12672	Chrm-4|M4	cholinergic receptor_ muscarinic 4	-0.65662	-0.64163	4
Ccr9	12769	A130091K22Rik|Cmkbr10|GPR-9-6	chemokine (C-C motif) receptor 9	-0.651592	-0.177801	4
Ccr4	12773	C-C CKR-4|CHEMR1|Cmkbr4|LESTR|Sdf1r	chemokine (C-C motif) receptor 4	-0.627445	-0.0654711	4
Ccr5	12774	AM4-7|CD195|Cmkbr5	chemokine (C-C motif) receptor 5	-0.817653	-0.343489	4
Gpc3	14734	OCI-5	glypican 3	-0.706817	0.596302	4
Hsph1	15505	105kDa|AI790491|Hsp105|Hsp110|hsp-E7I|hsp110/105	heat shock 105kDa/110kDa protein 1	-0.71364	0.366841	4
Irgm1	15944	Ifggd3|Ifi1|Iigp3|Iipg3|Irgm|LRG-47	immunity-related GTPase family M member 1	-0.595918	0.241332	4
Ifi203	15950	-	interferon activated gene 203	-0.512052	-1.101	4
Ifit2	15958	AV302338|Ifi54|P54	interferon-induced protein with tetratricopeptide repeats 2	-0.620264	-0.512451	4
Ifit3	15959	Ifi49|P49	interferon-induced protein with tetratricopeptide repeats 3	-0.726723	-0.816489	4
Il3ra	16188	CD123|CDw123|SUT-1	interleukin 3 receptor_ alpha chain	-0.60394	-0.456395	4
Lmo2	16909	Rbtn-2|Rbtn2|Rhom-2|Ttg2	LIM domain only 2	-0.507047	-1.16186	4
Lsp1	16985	Lsp-1|WP34|p50|pp52	lymphocyte specific 1	-0.499277	-0.97965	4
Ltf	17002	Csp82|Lf|MMS10R|Ms10r	lactotransferrin	-0.698216	0.006338	4
Mx2	17858	AI528743|Mx-2	MX dynamin-like GTPase 2	-1.22504	-0.847624	4
Ncf4	17972	AI451400|p40phox	neutrophil cytosolic factor 4	-0.474799	-1.13823	4
Reg3b	18489	HIP|PAP1|Pap|REG-III	regenerating islet-derived 3 beta	-0.65532	0.280084	4
Prkcq	18761	A130035A12Rik|AW494342|PKC-0|PKC-theta|PKCtheta|Pkcq	protein kinase C_ theta	-0.506195	-0.933818	4
Rdh16	19683	CRAD|CRAD1|Rdh6	retinol dehydrogenase 16	-0.687141	-0.406903	4
Reg3g	19695	AI449515	regenerating islet-derived 3 gamma	-0.667294	0.195597	4
Trim30a	20128	Rpt-1|Rpt1|Trim30	tripartite motif-containing 30A	-0.788694	-0.95886	4
Scd2	20250	Mir5114|Scd-2|mir-5114|swty	stearoyl-Coenzyme A desaturase 2	-0.718257	0.75409	4
Slfn2	20556	Shlf2	schlafen 2	-0.681273	-1.08924	4
Slfn4	20558	AI450778	schlafen 4	-0.824881	-0.576038	4
Sqle	20775	AI323792	squalene epoxidase	-0.632074	0.110255	4
Slc6a18	22598	B0AT3|D630001K16Rik|Xt2|Xtrp2	solute carrier family 6 (neurotransmitter transporter)_ member 18	-0.74161	-0.550138	4
Oas1g	23960	AI449562|L2|Mmu-L|Mmu-L2|Oas1b|Oias-1|Oias1	2'-5' oligoadenylate synthetase 1G	-0.70076	-0.818767	4
Oas1b	23961	Flv|L1|Mmu-L1|Oas1|Oias-2|Oias2|Wnv	2'-5' oligoadenylate synthetase 1B	-0.692328	-1.20224	4
Oasl2	23962	M1204|Mmu-OASL|Oasl	2'-5' oligoadenylate synthetase-like 2	-0.681258	-0.629752	4
Usp18	24110	1110058H21Rik|AW047653|UBP43|Ubp15	ubiquitin specific peptidase 18	-0.649834	-0.619401	4
Sept6	56526	2810035H17Rik|C920001C06Rik|Sep6|mKIAA0128	septin 6	-0.506847	-0.872007	4
Rsad2	58185	2510004L01Rik|Vig1|cig5	radical S-adenosyl methionine domain containing 2	-1.00816	-0.57569	4
Ms4a4b	60361	AI463180|Chandra|Ly116	membrane-spanning 4-domains_ subfamily A_ member 4B	-0.662303	-0.849588	4
Fam129a	63913	AI256368|AU019833|Niban	family with sequence similarity 129_ member A	-0.732623	0.290361	4
Bhmt2	64918	C81077|D13Ucla2	betaine-homocysteine methyltransferase 2	-0.647459	0.618101	4
Ccdc96	66717	4921513E08Rik	coiled-coil domain containing 96	-0.679538	-0.381798	4
4933404O12Rik	66752	AW494809	RIKEN cDNA 4933404O12 gene	-0.59473	-0.492901	4
Ero1lb	67475	1300013B24Rik|1700065B09Rik|AI447560|ero1-beta	ERO1-like beta (S. cerevisiae)	-0.458982	-0.958068	4
Asprv1	67855	2300003P22Rik|AA986851|SASP|SASPase|Taps	aspartic peptidase_ retroviral-like 1	-0.640033	-0.190357	4
Kansl1l	68691	1110028C15Rik|1190030G24|AI427598|C430010P07Rik|mKIAA4189	KAT8 regulatory NSL complex subunit 1-like	-0.619439	0.0426763	4
Zdhhc2	70546	5730415P04Rik|6430583A19Rik	zinc finger_ DHHC domain containing 2	-0.858834	0.584954	4
Paqr8	74229	1700019B16Rik|3110001D06Rik	progestin and adipoQ receptor family member VIII	-0.687889	0.0321559	4
Heg1	77446	4632417D23Rik|5530401I02Rik|9530025L16Rik|BC038614|Gm629|OTTMUSG00000027315	HEG homolog 1 (zebrafish)	-0.628409	-0.439247	4
Dhx58	80861	B430001I08Rik|D11Lgp2e|LPG2|Lgp2|RLR-3	DEXH (Asp-Glu-X-His) box polypeptide 58	-0.709504	-0.756881	4
Ifi44	99899	A430056A10Rik|AW261460|MTAP44|p44	interferon-induced protein 44	-0.645103	-0.500017	4
AI467606	101602	-	expressed sequence AI467606	-0.500777	-0.74634	4
Abhd3	106861	AA675331|LABH3	abhydrolase domain containing 3	-0.857266	-0.939086	4
Lpxn	107321	4933402K05Rik|A530083L21Rik|AV278559|LDPL	leupaxin	-0.481166	-0.974862	4
Fam111a	107373	4632417K18Rik|AW413625	family with sequence similarity 111_ member A	-0.656123	-0.435173	4
Gimap4	107526	AU019574|E430007K16Rik|Ian-1|Ian1|Imap4	GTPase_ IMAP family member 4	-0.606442	-0.711609	4
Ank2	109676	AI835472|AW491075|Ank-2	ankyrin 2_ brain	-0.725501	-0.353548	4
Ly6a	110454	Ly-6A.2|Ly-6A/E|Ly-6E.1|Sca-1|Sca1|TAP	lymphocyte antigen 6 complex_ locus A	-0.669047	-0.265316	4
Oas1c	114643	Oasl2|Oasl5	2'-5' oligoadenylate synthetase 1C	-0.646866	-0.624698	4
Igf2bp3	140488	2610101N11Rik|AA522010|AL022933|AU045931|IMP-3|IMP3|Koc13|Neilsen|mimp3	insulin-like growth factor 2 mRNA binding protein 3	-0.588587	-0.576643	4
Lpcat1	210992	2900035H07Rik|Aytl2|BB137372|BC005662|C87117|LPCAT|rd11	lysophosphatidylcholine acyltransferase 1	-0.592591	-0.290391	4
Acap1	216859	Centb1	ArfGAP with coiled-coil_ ankyrin repeat and PH domains 1	-0.483406	-1.16533	4
Slc4a7	218756	E430014N10Rik|NBC3|NBCn1|NBCn1-G	solute carrier family 4_ sodium bicarbonate cotransporter_ member 7	-0.600853	-0.183177	4
Pkhd1	241035	AI118496|AI182499|FPC|Tigm1	polycystic kidney and hepatic disease 1	-0.861386	0.302775	4
Dhrs9	241452	C730025I08Rik|Rdh15	dehydrogenase/reductase (SDR family) member 9	-1.30572	-0.0631151	4
Ppp1r3b	244416	6430576E21|AW821953|GL|PTG	protein phosphatase 1_ regulatory (inhibitor) subunit 3B	-1.04367	0.108178	4
Oas3	246727	Oasl10	2'-5' oligoadenylate synthetase 3	-0.605286	-0.928364	4
Oas2	246728	Oasl11	2'-5' oligoadenylate synthetase 2	-0.821629	-1.05912	4
Oas1a	246730	L3	2'-5' oligoadenylate synthetase 1A	-0.694687	-0.775879	4
Ptpn7	320139	BPTP-4|C920001D21Rik|HEPTP|LC-PTP|LPTP	protein tyrosine phosphatase_ non-receptor type 7	-0.488223	-1.07348	4
9330175E14Rik	320377	A630085K21	RIKEN cDNA 9330175E14 gene	-0.69979	-0.0928633	4
Rasal3	320484	A430107D22Rik	RAS protein activator like 3	-0.469065	-1.03998	4
Xaf1	327959	Fbox39	XIAP associated factor 1	-1.08394	-1.33059	4
Htra4	330723	B430206E18Rik	HtrA serine peptidase 4	-0.779125	-0.706191	4
Card9	332579	Gm782	caspase recruitment domain family_ member 9	-0.669379	-0.145554	4
Gm5535	433481	EG433481	predicted gene 5535	-0.774123	-1.00145	4
Ifit3b	667370	I830012O16Rik	interferon-induced protein with tetratricopeptide repeats 3B	-0.706891	-0.544905	4
Isg15	100038882	G1p2|IGI15|IP17|Irfp|UCRP	ISG15 ubiquitin-like modifier	-0.662931	-0.815969	4

## Sheet: Cluster 4 - Annotation
Name	pVal	Knowledgebase
Influenza A	5.0601e-07	PATHWAY_ANALYSIS
Measles	7.88947e-07	PATHWAY_ANALYSIS
NOD-like receptor signaling pathway	2.45718e-05	PATHWAY_ANALYSIS
Hepatitis C	5.3212e-05	PATHWAY_ANALYSIS
Herpes simplex infection	0.000153175	PATHWAY_ANALYSIS
2'-5'-oligoadenylate synthetase activity	3.1e-13	MOLECULAR_FUNCTIONS
double-stranded RNA binding	3.8e-09	MOLECULAR_FUNCTIONS
C-C chemokine receptor activity	1.2e-05	MOLECULAR_FUNCTIONS
retinol dehydrogenase activity	0.0017	MOLECULAR_FUNCTIONS
heparan sulfate proteoglycan binding	0.0025	MOLECULAR_FUNCTIONS
septin collar	0.0033	CELLULAR_COMPONENT
septin ring	0.0065	CELLULAR_COMPONENT
cytoplasm	0.007	CELLULAR_COMPONENT
cytoplasmic part	0.0076	CELLULAR_COMPONENT
sarcolemma	0.0127	CELLULAR_COMPONENT
defense response to virus	2.8e-10	BIOLOGICAL_PROCESSES
negative regulation of viral genome replication	1.4e-07	BIOLOGICAL_PROCESSES
9-cis-retinoic acid biosynthetic process	0.0002	BIOLOGICAL_PROCESSES
cellular response to interferon-beta	0.00025	BIOLOGICAL_PROCESSES
innate immune response	0.00048	BIOLOGICAL_PROCESSES
mmu-miR-325-3p	3.00201e-15	MIRNA_ANALYSIS
mmu-miR-340-5p	4.01177e-14	MIRNA_ANALYSIS
mmu-miR-106a-5p	7.08945e-14	MIRNA_ANALYSIS
mmu-miR-106b-5p	7.08945e-14	MIRNA_ANALYSIS
mmu-miR-17-5p	7.08945e-14	MIRNA_ANALYSIS
Simpson-Golabi-Behmel syndrome (SGBS)	0.00601955	DISEASE_ANALYSIS
Polycystic kidney disease	0.00901591	DISEASE_ANALYSIS
Alternative complement pathway component defects	0.0120034	DISEASE_ANALYSIS
Heparan sulfate proteoglycan gene defects	0.0149819	DISEASE_ANALYSIS
Chronic mucocutaneous candidiasis (CMC); Familial candidiasis (CANDF)	0.0149819	DISEASE_ANALYSIS
